# Supplementary material for: Complete genome sequence of “Candidatus Phytoplasma sacchari” obtained using a filter-based DNA enrichment method and Nanopore sequencing
Source: Front Microbiol. 2023 Oct 2;14:1252709. doi: 10.3389/fmicb.2023.1252709 (PMC10577292; doi:10.3389/fmicb.2023.1252709)
Supplement: Supplementary file 1 [file Table_1.xlsx]

## Sheet: Sheet1
Supplementary Table 1 List of “Candidatus Phytoplasma” isolates used for phylogenetic analysis
Isolate	16Sr group	Assembly	Genome size (bp)	Accession number
“Ca. Phytoplasma asteris” AY-WB	I	Complete	706569	CP000061
“Ca. Phytoplasma asteris” OY-M	I	Complete	853092	AP006628
“Ca. Phytoplasma asteris” RP166	I	Complete	829546	CP055264
“Ca. Phytoplasma asteris” De Villa	I	Complete	600116	CP035949
“Ca. Phytoplasma asteris” M3	I	Complete	576118	CP015149
“Ca. Phytoplasma asteris” PaWB	I	Complete	891641	CP066882
“Ca. Phytoplasma aurantifolia” NCHU2014	II	Complete	635584	CP040925
“Ca. Phytoplasma ziziphin” Jwb-nky	V	Complete	750803	CP025121
“Ca. Phytoplasma vitis” CH	V	Complete	654223	CP097583
“Ca. Phytoplasma luffae” NCHU2019	VIII	Complete	769143	CP054393
“Ca. Phytoplasma mali” AT	X	Complete	601943	CU469464
“Ca. Phytoplasma sacchari” SCGS	XI	28 contigs	502197	VWXM00000000
“Ca. Phytoplasma sacchari” SCWL1	XI	Complete	538951	CP115156
“Ca. Phytoplasma australiense” NZSb11	XII	Complete	959779	CP002548
“Ca. Phytoplasma australiense” PAa	XII	Complete	879959	AM422018
