# Supplementary material for: Complete genome sequence of “Candidatus Phytoplasma sacchari” obtained using a filter-based DNA enrichment method and Nanopore sequencing
Source: Front Microbiol. 2023 Oct 2;14:1252709. doi: 10.3389/fmicb.2023.1252709 (PMC10577292; doi:10.3389/fmicb.2023.1252709)
Supplement: Supplementary file 2 [file Table_2.XLSX]

## Sheet: Annotation statistics
Item	Count	Percentage
All	459	1
KEGG	200	0.4357
COG	367	0.7996
Nr	424	0.9237
Uniprot	422	0.9194
GO	378	0.8235
Pfam	322	0.7015
Refseq	424	0.9237
Tigerfam	285	0.6209

## Sheet: Functional annotation
locus_tag	length_bp	gene	product	KEGG	COG	Nr	Uniprot	GO	Pfam	Refseq	Tigerfam
SCWL1_00001	576	pth	Peptidyl-tRNA hydrolase	None	COG0193//Peptidyl-tRNA hydrolase`Translation, ribosomal structure and biogenesis`J	WP_153369108.1//aminoacyl-tRNA hydrolase	tr|A0A5N5XSZ2|A0A5N5XSZ2_9MOLU//Peptidyl-tRNA hydrolase {ECO:0000256|HAMAP-Rule:MF_00083} Short=PTH {ECO:0000256|HAMAP-Rule:MF_00083} EC=3.1.1.29 {ECO:0000256|HAMAP-Rule:MF_00083} OS=Candidatus Phytoplasma sacchari ORFNames=F2B49_01330 {ECO:0000313|EMBL:KAB8122311.1} PE=3	GO:0005737//cytoplasm`cellular_component;GO:0004045//aminoacyl-tRNA hydrolase activity`molecular_function;GO:0006412//translation`biological_process	PF01195.22//Pept_tRNA_hydro`Peptidyl-tRNA hydrolase	WP_153369108.1//aminoacyl-tRNA hydrolase	TIGR00447.2//pth`JCVI: aminoacyl-tRNA hydrolase
SCWL1_00002	2802	yloB	Calcium-transporting ATPase	None	COG0474//Magnesium-transporting ATPase (P-type)`Inorganic ion transport and metabolism`P	WP_153369110.1//cation-transporting P-type ATPase	tr|A0A5N5XSA9|A0A5N5XSA9_9MOLU//Cation-transporting P-type ATPase {ECO:0000313|EMBL:KAB8122312.1} OS=Candidatus Phytoplasma sacchari ORFNames=F2B49_01335 {ECO:0000313|EMBL:KAB8122312.1} PE=4	GO:0016021//integral component of membrane`cellular_component;GO:0005524//ATP binding`molecular_function	PF00690.29//Cation_ATPase_N`Cation transporter/ATPase, N-terminus;PF00122.23//E1-E2_ATPase`E1-E2 ATPase;PF13246.9//Cation_ATPase`Cation transport ATPase (P-type);PF00702.29//Hydrolase`haloacid dehalogenase-like hydrolase;PF00689.24//Cation_ATPase_C`Cation transporting ATPase, C-terminus	WP_153369110.1//cation-transporting P-type ATPase	TIGR01524.1//ATPase-IIIB_Mg`JCVI: magnesium-translocating P-type ATPase;TIGR01106.1//ATPase-IIC_X-K`JCVI: Na,H/K antiporter P-type ATPase subunit alpha;TIGR01522.1//ATPase-IIA2_Ca`JCVI: calcium-transporting P-type ATPase, PMR1-type;TIGR01523.1//ATPase-IID_K-Na`JCVI: potassium/sodium efflux P-type ATPase, fungal-type;TIGR01517.1//ATPase-IIB_Ca`JCVI: calcium-translocating P-type ATPase, PMCA-type;T…
SCWL1_00003	783	-	Monoacylglycerol lipase	None	COG2267//Lysophospholipase, alpha-beta hydrolase superfamily`Lipid transport and metabolism`I	WP_153369112.1//alpha/beta fold hydrolase	tr|A0A5N5XX39|A0A5N5XX39_9MOLU//Lysophospholipase {ECO:0000313|EMBL:KAB8122313.1} OS=Candidatus Phytoplasma sacchari ORFNames=F2B49_01340 {ECO:0000313|EMBL:KAB8122313.1} PE=3	GO:0052689//carboxylic ester hydrolase activity`molecular_function	PF12146.11//Hydrolase_4`Serine aminopeptidase, S33;PF12697.10//Abhydrolase_6`Alpha/beta hydrolase family;PF00561.23//Abhydrolase_1`alpha/beta hydrolase fold	WP_153369112.1//alpha/beta fold hydrolase	TIGR01250.1//pro_imino_pep_2`JCVI: proline iminopeptidase-family hydrolase;TIGR02427.1//protocat_pcaD`JCVI: 3-oxoadipate enol-lactonase;TIGR03695.1//menH_SHCHC`JCVI: 2-succinyl-6-hydroxy-2,4-cyclohexadiene-1-carboxylate synthase
SCWL1_00004	2628	valS	Valine--tRNA ligase	K01873//VARS, valS`valyl-tRNA synthetase [EC:6.1.1.9]	COG0525//Valyl-tRNA synthetase`Translation, ribosomal structure and biogenesis`J	WP_153369128.1//valine--tRNA ligase	tr|A0A5N5XVA4|A0A5N5XVA4_9MOLU//Valine--tRNA ligase {ECO:0000256|HAMAP-Rule:MF_02004} EC=6.1.1.9 {ECO:0000256|HAMAP-Rule:MF_02004} Valyl-tRNA synthetase {ECO:0000256|HAMAP-Rule:MF_02004} Short=ValRS {ECO:0000256|HAMAP-Rule:MF_02004} OS=Candidatus Phytoplasma sacchari ORFNames=F2B49_01345 {ECO:0000313|EMBL:KAB8122327.1} PE=3	GO:0005737//cytoplasm`cellular_component;GO:0004832//valine-tRNA ligase activity`molecular_function;GO:0005524//ATP binding`molecular_function;GO:0002161//aminoacyl-tRNA editing activity`molecular_function;GO:0006438//valyl-tRNA aminoacylation`biological_process	PF00133.25//tRNA-synt_1`tRNA synthetases class I (I, L, M and V);PF09334.14//tRNA-synt_1g`tRNA synthetases class I (M);PF08264.16//Anticodon_1`Anticodon-binding domain of tRNA ligase	WP_153369128.1//valine--tRNA ligase	TIGR00422.1//valS`JCVI: valine--tRNA ligase;TIGR00398.1//metG`JCVI: methionine--tRNA ligase;TIGR00392.1//ileS`JCVI: isoleucine--tRNA ligase;TIGR00395.1//leuS_arch`JCVI: leucine--tRNA ligase
SCWL1_00005	609	engB	putative GTP-binding protein EngB	None	COG0218//GTP-binding protein EngB required for normal cell division`Cell cycle control, cell division, chromosome partitioning`D	WP_153369114.1//ribosome biogenesis GTP-binding protein YihA/YsxC	tr|A0A5N5XSG4|A0A5N5XSG4_9MOLU//Probable GTP-binding protein EngB {ECO:0000256|HAMAP-Rule:MF_00321} OS=Candidatus Phytoplasma sacchari ORFNames=F2B49_01350 {ECO:0000313|EMBL:KAB8122314.1} PE=3	GO:0046872//metal ion binding`molecular_function;GO:0000917//division septum assembly`biological_process;GO:0005525//GTP binding`molecular_function	PF01926.26//MMR_HSR1`50S ribosome-binding GTPase;PF02421.21//FeoB_N`Ferrous iron transport protein B	WP_153369114.1//ribosome biogenesis GTP-binding protein YihA/YsxC	TIGR03598.1//GTPase_YsxC`JCVI: ribosome biogenesis GTP-binding protein YihA/YsxC;TIGR03918.1//GTP_HydF`JCVI: [FeFe] hydrogenase H-cluster maturation GTPase HydF;TIGR00231.1//small_GTP`JCVI: GTP-binding protein;TIGR03594.1//GTPase_EngA`JCVI: ribosome biogenesis GTPase Der;TIGR00436.1//era`JCVI: GTPase Era
SCWL1_00006	1662	deaD	ATP-dependent RNA helicase DeaD	K05592//deaD, cshA`ATP-dependent RNA helicase DeaD [EC:3.6.4.13]	COG0513//Superfamily II DNA and RNA helicase`Replication, recombination and repair`L	WP_153369116.1//DEAD/DEAH box helicase	tr|A0A5N5XW31|A0A5N5XW31_9MOLU//DEAD/DEAH box helicase {ECO:0000313|EMBL:KAB8122315.1} OS=Candidatus Phytoplasma sacchari ORFNames=F2B49_01355 {ECO:0000313|EMBL:KAB8122315.1} PE=4	GO:0016787//hydrolase activity`molecular_function;GO:0003724//RNA helicase activity`molecular_function;GO:0003676//nucleic acid binding`molecular_function;GO:0005524//ATP binding`molecular_function	PF00270.32//DEAD`DEAD/DEAH box helicase;PF00271.34//Helicase_C`Helicase conserved C-terminal domain;PF03880.18//DbpA`DbpA RNA binding domain	WP_153369116.1//DEAD/DEAH box helicase	TIGR04121.1//DEXH_lig_assoc`JCVI: ligase-associated DNA damage response DEXH box helicase;TIGR00614.1//recQ_fam`JCVI: RecQ family ATP-dependent DNA helicase;TIGR01389.1//recQ`JCVI: DNA helicase RecQ
SCWL1_00007	1398	tldD	Metalloprotease TldD	None	COG0312//Zn-dependent protease PmbA/TldA or its inactivated homolog`General function prediction only`R	WP_153369117.1//TldD/PmbA family protein	tr|A0A5N5XSC5|A0A5N5XSC5_9MOLU//TldD/PmbA family protein {ECO:0000313|EMBL:KAB8122316.1} OS=Candidatus Phytoplasma sacchari ORFNames=F2B49_01360 {ECO:0000313|EMBL:KAB8122316.1} PE=3	GO:0008237//metallopeptidase activity`molecular_function	PF19290.2//PmbA_TldD_M`PmbA/TldA metallopeptidase central domain;PF19289.2//PmbA_TldD_C`PmbA/TldA metallopeptidase C-terminal domain	WP_153369117.1//TldD/PmbA family protein	None
SCWL1_00008	1332	-	hypothetical protein	None	COG0312//Zn-dependent protease PmbA/TldA or its inactivated homolog`General function prediction only`R	WP_153369118.1//TldD/PmbA family protein	tr|A0A5N5XV94|A0A5N5XV94_9MOLU//TldD/PmbA family protein {ECO:0000313|EMBL:KAB8122317.1} OS=Candidatus Phytoplasma sacchari ORFNames=F2B49_01365 {ECO:0000313|EMBL:KAB8122317.1} PE=3	GO:0008237//metallopeptidase activity`molecular_function	PF19289.2//PmbA_TldD_C`PmbA/TldA metallopeptidase C-terminal domain	WP_153369118.1//TldD/PmbA family protein	None
SCWL1_00009	1470	-	hypothetical protein	None	None	WP_153369119.1//hypothetical protein	tr|A0A5N5XTH3|A0A5N5XTH3_9MOLU//Uncharacterized protein {ECO:0000313|EMBL:KAB8122318.1} OS=Candidatus Phytoplasma sacchari ORFNames=F2B49_01370 {ECO:0000313|EMBL:KAB8122318.1} PE=4	None	None	WP_153369119.1//hypothetical protein	None
SCWL1_00010	1437	-	hypothetical protein	None	None	KAB8122319.1//hypothetical protein F2B49_01375	tr|A0A5N5XSB5|A0A5N5XSB5_9MOLU//Uncharacterized protein {ECO:0000313|EMBL:KAB8122319.1} OS=Candidatus Phytoplasma sacchari ORFNames=F2B49_01375 {ECO:0000313|EMBL:KAB8122319.1} PE=4	GO:0016021//integral component of membrane`cellular_component	None	WP_153369120.1//hypothetical protein	None
SCWL1_00011	1263	ftsH_1	ATP-dependent zinc metalloprotease FtsH	None	COG0464//AAA+-type ATPase, SpoVK/Ycf46/Vps4 family`Cell wall/membrane/envelope biogenesis`M;COG0464//AAA+-type ATPase, SpoVK/Ycf46/Vps4 family`Cell cycle control, cell division, chromosome partitioning`D;COG0464//AAA+-type ATPase, SpoVK/Ycf46/Vps4 family`Signal transduction mechanisms`T	WP_153369121.1//AAA family ATPase	tr|A0A5N5XT79|A0A5N5XT79_9MOLU//AAA family ATPase {ECO:0000313|EMBL:KAB8122320.1} OS=Candidatus Phytoplasma sacchari ORFNames=F2B49_01380 {ECO:0000313|EMBL:KAB8122320.1} PE=3	GO:0016021//integral component of membrane`cellular_component;GO:0016887//ATP hydrolysis activity`molecular_function;GO:0005524//ATP binding`molecular_function	PF00004.32//AAA`ATPase family associated with various cellular activities (AAA)	WP_153369121.1//AAA family ATPase	TIGR01242.2//TIGR01242`JCVI: proteasome-activating nucleotidase;TIGR03689.1//pup_AAA`JCVI: proteasome ATPase;TIGR02881.1//spore_V_K`JCVI: stage V sporulation protein K
SCWL1_00012	690	-	hypothetical protein	None	COG0465//ATP-dependent Zn proteases`Posttranslational modification, protein turnover, chaperones`O	WP_153369122.1//hypothetical protein	tr|A0A5N5XT03|A0A5N5XT03_9MOLU//Uncharacterized protein {ECO:0000313|EMBL:KAB8122321.1} OS=Candidatus Phytoplasma sacchari ORFNames=F2B49_01385 {ECO:0000313|EMBL:KAB8122321.1} PE=4	GO:0016021//integral component of membrane`cellular_component	None	WP_153369122.1//hypothetical protein	None
SCWL1_00013	1191	mgs	Alpha-monoglucosyldiacylglycerol synthase	K19002//mgs, bgsB`1,2-diacylglycerol 3-alpha-glucosyltransferase [EC:2.4.1.337]	COG0438//Glycosyltransferase involved in cell wall bisynthesis`Cell wall/membrane/envelope biogenesis`M	WP_153369123.1//glycosyltransferase	tr|A0A5N5XSB4|A0A5N5XSB4_9MOLU//Glycosyltransferase family 4 protein {ECO:0000313|EMBL:KAB8122322.1} OS=Candidatus Phytoplasma sacchari ORFNames=F2B49_01390 {ECO:0000313|EMBL:KAB8122322.1} PE=4	GO:0016757//glycosyltransferase activity`molecular_function	PF13439.9//Glyco_transf_4`Glycosyltransferase Family 4;PF13477.9//Glyco_trans_4_2`Glycosyl transferase 4-like;PF00534.23//Glycos_transf_1`Glycosyl transferases group 1;PF13692.9//Glyco_trans_1_4`Glycosyl transferases group 1	WP_153369123.1//glycosyltransferase	TIGR04063.1//stp3`JCVI: glycosyltransferase, exosortase A system-associated;TIGR02472.1//sucr_P_syn_N`JCVI: sucrose-phosphate synthase, putative, glycosyltransferase domain (Provisional);TIGR03449.1//mycothiol_MshA`JCVI: D-inositol-3-phosphate glycosyltransferase;TIGR02149.1//glgA_Coryne`JCVI: glycogen synthase;TIGR03999.1//thiol_BshA`JCVI: N-acetyl-alpha-D-glucosaminyl L-malate synthase BshA;TIG…
SCWL1_00014	381	-	hypothetical protein	None	None	WP_153369124.1//hypothetical protein	tr|A0A5N5XX49|A0A5N5XX49_9MOLU//Uncharacterized protein {ECO:0000313|EMBL:KAB8122323.1} OS=Candidatus Phytoplasma sacchari ORFNames=F2B49_01395 {ECO:0000313|EMBL:KAB8122323.1} PE=4	GO:0016021//integral component of membrane`cellular_component	None	WP_153369124.1//hypothetical protein	None
SCWL1_00015	195	-	hypothetical protein	None	None	None	None	None	None	None	None
SCWL1_00016	969	-	hypothetical protein	K00981//E2.7.7.41, CDS1, CDS2, cdsA`phosphatidate cytidylyltransferase [EC:2.7.7.41]	COG0575//CDP-diglyceride synthetase`Lipid transport and metabolism`I	WP_153369125.1//phosphatidate cytidylyltransferase	tr|A0A5N5XSH4|A0A5N5XSH4_9MOLU//Phosphatidate cytidylyltransferase {ECO:0000313|EMBL:KAB8122324.1} OS=Candidatus Phytoplasma sacchari ORFNames=F2B49_01400 {ECO:0000313|EMBL:KAB8122324.1} PE=4	GO:0016021//integral component of membrane`cellular_component;GO:0016779//nucleotidyltransferase activity`molecular_function	PF01148.23//CTP_transf_1`Cytidylyltransferase family	WP_153369125.1//phosphatidate cytidylyltransferase	None
SCWL1_00017	558	frr	Ribosome-recycling factor	None	COG0233//Ribosome recycling factor`Translation, ribosomal structure and biogenesis`J	WP_153369126.1//ribosome recycling factor	tr|A0A5N5XW40|A0A5N5XW40_9MOLU//Ribosome recycling factor {ECO:0000313|EMBL:KAB8122325.1} OS=Candidatus Phytoplasma sacchari ORFNames=F2B49_01405 {ECO:0000313|EMBL:KAB8122325.1} PE=3	GO:0006412//translation`biological_process	PF01765.22//RRF`Ribosome recycling factor	WP_153369126.1//ribosome recycling factor	TIGR00496.1//frr`JCVI: ribosome recycling factor
SCWL1_00018	714	pyrH	Uridylate kinase	K09903//pyrH`uridylate kinase [EC:2.7.4.22]	COG0528//Uridylate kinase`Nucleotide transport and metabolism`F	WP_152309910.1//UMP kinase	tr|A0A5N5XTY1|A0A5N5XTY1_9MOLU//Uridylate kinase {ECO:0000256|HAMAP-Rule:MF_01220} Short=UK {ECO:0000256|HAMAP-Rule:MF_01220} EC=2.7.4.22 {ECO:0000256|HAMAP-Rule:MF_01220} Uridine monophosphate kinase {ECO:0000256|HAMAP-Rule:MF_01220} Short=UMP kinase {ECO:0000256|HAMAP-Rule:MF_01220} Short=UMPK {ECO:0000256|HAMAP-Rule:MF_01220} OS='Cynodon dactylon' phytoplasma ORFNames=F1741_01830 {ECO:0000313|…	GO:0005737//cytoplasm`cellular_component;GO:0033862//UMP kinase activity`molecular_function;GO:0044210//'de novo' CTP biosynthetic process`biological_process;GO:0005524//ATP binding`molecular_function	PF00696.31//AA_kinase`Amino acid kinase family	WP_152309910.1//UMP kinase	TIGR02075.1//pyrH_bact`JCVI: UMP kinase;TIGR02076.1//pyrH_arch`JCVI: UMP kinase
SCWL1_00019	840	tsf	Elongation factor Ts	None	COG0264//Translation elongation factor EF-Ts`Translation, ribosomal structure and biogenesis`J	WP_153369288.1//translation elongation factor Ts	tr|A0A5N5XSQ1|A0A5N5XSQ1_9MOLU//Elongation factor Ts {ECO:0000256|HAMAP-Rule:MF_00050} Short=EF-Ts {ECO:0000256|HAMAP-Rule:MF_00050} OS=Candidatus Phytoplasma sacchari ORFNames=F2B49_01920 {ECO:0000313|EMBL:KAB8122135.1} PE=3	GO:0005737//cytoplasm`cellular_component;GO:0003746//translation elongation factor activity`molecular_function	PF00889.22//EF_TS`Elongation factor TS	WP_153369288.1//translation elongation factor Ts	TIGR00116.1//tsf`JCVI: translation elongation factor Ts
SCWL1_00020	807	rpsB	30S ribosomal protein S2	K02967//RP-S2, MRPS2, rpsB`small subunit ribosomal protein S2	COG0052//Ribosomal protein S2`Translation, ribosomal structure and biogenesis`J	WP_153369290.1//30S ribosomal protein S2	tr|A0A5N5XS06|A0A5N5XS06_9MOLU//30S ribosomal protein S2 {ECO:0000256|HAMAP-Rule:MF_00291} OS=Candidatus Phytoplasma sacchari ORFNames=F2B49_01925 {ECO:0000313|EMBL:KAB8122136.1} PE=3	GO:0003735//structural constituent of ribosome`molecular_function;GO:0015935//small ribosomal subunit`cellular_component;GO:0006412//translation`biological_process	PF00318.23//Ribosomal_S2`Ribosomal protein S2	WP_153369290.1//30S ribosomal protein S2	TIGR01012.1//uS2_euk_arch`JCVI: 30S ribosomal protein S2;TIGR01011.1//rpsB_bact`JCVI: 30S ribosomal protein S2
SCWL1_00021	474	dut	Deoxyuridine 5'-triphosphate nucleotidohydrolase	K01520//dut, DUT`dUTP pyrophosphatase [EC:3.6.1.23]	COG0756//dUTP pyrophosphatase (dUTPase)`Nucleotide transport and metabolism`F;COG0756//dUTP pyrophosphatase (dUTPase)`Defense mechanisms`V	WP_153369291.1//dUTP diphosphatase	tr|A0A5N5XWT8|A0A5N5XWT8_9MOLU//dUTP diphosphatase {ECO:0000313|EMBL:KAB8122137.1} EC=3.6.1.23 {ECO:0000313|EMBL:KAB8122137.1} OS=Candidatus Phytoplasma sacchari ORFNames=F2B49_01930 {ECO:0000313|EMBL:KAB8122137.1} PE=4	GO:0046081//dUTP catabolic process`biological_process;GO:0000287//magnesium ion binding`molecular_function;GO:0006226//dUMP biosynthetic process`biological_process;GO:0004170//dUTP diphosphatase activity`molecular_function	PF00692.22//dUTPase`dUTPase	WP_153369291.1//dUTP diphosphatase	TIGR02274.1//dCTP_deam`JCVI: dCTP deaminase;TIGR00576.1//dut`JCVI: dUTP diphosphatase
SCWL1_00022	906	xerC	Tyrosine recombinase XerC	None	COG4974//Site-specific recombinase XerD`Replication, recombination and repair`L	WP_153369293.1//tyrosine-type recombinase/integrase	tr|A0A5N5XS68|A0A5N5XS68_9MOLU//Tyrosine-type recombinase/integrase {ECO:0000313|EMBL:KAB8122138.1} OS=Candidatus Phytoplasma sacchari ORFNames=F2B49_01935 {ECO:0000313|EMBL:KAB8122138.1} PE=4	GO:0006310//DNA recombination`biological_process;GO:0015074//DNA integration`biological_process;GO:0003677//DNA binding`molecular_function	PF02899.20//Phage_int_SAM_1`Phage integrase, N-terminal SAM-like domain;PF00589.25//Phage_integrase`Phage integrase family	WP_153369293.1//tyrosine-type recombinase/integrase	TIGR02225.1//recomb_XerD`JCVI: site-specific tyrosine recombinase XerD;TIGR02224.1//recomb_XerC`JCVI: tyrosine recombinase XerC;TIGR02249.1//integrase_gron`JCVI: integron integrase
SCWL1_00023	2184	priA	Primosomal protein N'	K04066//priA`primosomal protein N' (replication factor Y) (superfamily II helicase) [EC:3.6.4.-]	COG1198//Primosomal protein N' (replication factor Y) - superfamily II helicase`Replication, recombination and repair`L	WP_153369295.1//primosomal protein N'	tr|A0A5N5XVU1|A0A5N5XVU1_9MOLU//Primosomal protein N' {ECO:0000256|HAMAP-Rule:MF_00983} EC=3.6.4.- {ECO:0000256|HAMAP-Rule:MF_00983} ATP-dependent helicase PriA {ECO:0000256|HAMAP-Rule:MF_00983} OS=Candidatus Phytoplasma sacchari ORFNames=F2B49_01940 {ECO:0000313|EMBL:KAB8122139.1} PE=3	GO:0016787//hydrolase activity`molecular_function;GO:1990077//primosome complex`cellular_component;GO:0008270//zinc ion binding`molecular_function;GO:0003677//DNA binding`molecular_function;GO:0003678//DNA helicase activity`molecular_function;GO:0006268//DNA unwinding involved in DNA replication`biological_process;GO:0006269//DNA replication, synthesis of RNA primer`biological_process;GO:0005524/…	PF17764.4//PriA_3primeBD`3'DNA-binding domain (3'BD)	WP_153369295.1//primosomal protein N'	TIGR00595.1//priA`JCVI: primosomal protein N'
SCWL1_00024	348	rbfA	Ribosome-binding factor A	None	COG0858//Ribosome-binding factor RbfA`Translation, ribosomal structure and biogenesis`J	WP_153369297.1//30S ribosome-binding factor RbfA	tr|A0A5N5XS29|A0A5N5XS29_9MOLU//Ribosome-binding factor A {ECO:0000256|HAMAP-Rule:MF_00003} OS=Candidatus Phytoplasma sacchari ORFNames=F2B49_01945 {ECO:0000313|EMBL:KAB8122140.1} PE=3	GO:0005737//cytoplasm`cellular_component;GO:0030490//maturation of SSU-rRNA`biological_process	PF02033.21//RBFA`Ribosome-binding factor A	WP_153369297.1//30S ribosome-binding factor RbfA	TIGR00082.1//rbfA`JCVI: 30S ribosome-binding factor RbfA
SCWL1_00025	1860	infB	Translation initiation factor IF-2	None	COG0532//Translation initiation factor IF-2, a GTPase`Translation, ribosomal structure and biogenesis`J	WP_153369299.1//translation initiation factor IF-2	tr|A0A5N5XUZ8|A0A5N5XUZ8_9MOLU//Translation initiation factor IF-2 {ECO:0000256|ARBA:ARBA00020675, ECO:0000256|HAMAP-Rule:MF_00100} OS=Candidatus Phytoplasma sacchari ORFNames=F2B49_01950 {ECO:0000313|EMBL:KAB8122141.1} PE=3	GO:0005737//cytoplasm`cellular_component;GO:0003743//translation initiation factor activity`molecular_function;GO:0003924//GTPase activity`molecular_function;GO:0005525//GTP binding`molecular_function	PF04760.18//IF2_N`Translation initiation factor IF-2, N-terminal region;PF00009.30//GTP_EFTU`Elongation factor Tu GTP binding domain;PF01926.26//MMR_HSR1`50S ribosome-binding GTPase;PF10662.12//PduV-EutP`Ethanolamine utilisation - propanediol utilisation;PF11987.11//IF-2`Translation-initiation factor 2	WP_153369299.1//translation initiation factor IF-2	TIGR00487.1//IF-2`JCVI: translation initiation factor IF-2;TIGR00475.1//selB`JCVI: selenocysteine-specific translation elongation factor;TIGR00231.1//small_GTP`JCVI: GTP-binding protein;TIGR01393.1//lepA`JCVI: translation elongation factor 4;TIGR00491.2//aIF-2`JCVI: translation initiation factor IF-2
SCWL1_00026	1068	nusA	Transcription termination/antitermination protein NusA	None	COG0195//Transcription antitermination factor NusA, contains S1 and KH domains`Transcription`K	WP_152309757.1//transcription termination factor NusA	tr|A0A5N5XT53|A0A5N5XT53_9MOLU//Transcription termination/antitermination protein NusA {ECO:0000256|HAMAP-Rule:MF_00945} OS='Cynodon dactylon' phytoplasma ORFNames=F1741_01075 {ECO:0000313|EMBL:KAB8122112.1} PE=3	GO:0005737//cytoplasm`cellular_component;GO:0003700//DNA-binding transcription factor activity`molecular_function;GO:0031564//transcription antitermination`biological_process;GO:0003723//RNA binding`molecular_function;GO:0006353//DNA-templated transcription, termination`biological_process	PF08529.14//NusA_N`NusA N-terminal domain;PF13184.9//KH_5`NusA-like KH domain	WP_152309757.1//transcription termination factor NusA	TIGR01953.1//NusA`JCVI: transcription termination factor NusA;TIGR01952.1//nusA_arch`JCVI: NusA-like transcription termination signal-binding factor
SCWL1_00027	219	-	hypothetical protein	None	COG0195//Transcription antitermination factor NusA, contains S1 and KH domains`Transcription`K	WP_152309757.1//transcription termination factor NusA	tr|A0A5N5XT53|A0A5N5XT53_9MOLU//Transcription termination/antitermination protein NusA {ECO:0000256|HAMAP-Rule:MF_00945} OS='Cynodon dactylon' phytoplasma ORFNames=F1741_01075 {ECO:0000313|EMBL:KAB8122112.1} PE=3	GO:0005737//cytoplasm`cellular_component;GO:0003700//DNA-binding transcription factor activity`molecular_function;GO:0031564//transcription antitermination`biological_process;GO:0003723//RNA binding`molecular_function;GO:0006353//DNA-templated transcription, termination`biological_process	None	WP_152309757.1//transcription termination factor NusA	None
SCWL1_00028	6900	-	hypothetical protein	None	None	WP_194284654.1//hypothetical protein, partial	tr|A0A5N5XVU9|A0A5N5XVU9_9MOLU//Uncharacterized protein {ECO:0000313|EMBL:KAB8122149.1} Fragment OS=Candidatus Phytoplasma sacchari ORFNames=F2B49_01915 {ECO:0000313|EMBL:KAB8122149.1} PE=4	GO:0016021//integral component of membrane`cellular_component	None	WP_194284654.1//hypothetical protein, partial	None
SCWL1_00029	324	-	hypothetical protein	None	None	WP_153369286.1//hypothetical protein	tr|A0A5N5XS75|A0A5N5XS75_9MOLU//Uncharacterized protein {ECO:0000313|EMBL:KAB8122148.1} OS=Candidatus Phytoplasma sacchari ORFNames=F2B49_01910 {ECO:0000313|EMBL:KAB8122148.1} PE=4	GO:0016021//integral component of membrane`cellular_component	None	WP_153369286.1//hypothetical protein	None
SCWL1_00030	687	-	Putative bifunctional phosphatase/peptidyl-prolyl cis-trans isomerase	None	COG0561//Hydroxymethylpyrimidine pyrophosphatase and other HAD family phosphatases`Coenzyme transport and metabolism`H;COG0561//Hydroxymethylpyrimidine pyrophosphatase and other HAD family phosphatases`General function prediction only`R	WP_153369285.1//HAD-IIB family hydrolase	tr|A0A5N5XWU7|A0A5N5XWU7_9MOLU//HAD family phosphatase {ECO:0000313|EMBL:KAB8122147.1} OS=Candidatus Phytoplasma sacchari ORFNames=F2B49_01905 {ECO:0000313|EMBL:KAB8122147.1} PE=4	GO:0016791//phosphatase activity`molecular_function	PF08282.15//Hydrolase_3`haloacid dehalogenase-like hydrolase	WP_153369285.1//HAD-IIB family hydrolase	TIGR01484.1//HAD-SF-IIB`JCVI: HAD-IIB family hydrolase;TIGR00099.1//Cof-subfamily`JCVI: Cof-type HAD-IIB family hydrolase;TIGR01487.1//Pglycolate_arch`JCVI: phosphoglycolate phosphatase;TIGR01482.1//SPP-subfamily`JCVI: sucrose-phosphate phosphatase subfamily (Provisional)
SCWL1_00031	633	-	hypothetical protein	None	None	WP_153369283.1//DUF4194 domain-containing protein	tr|A0A5N5XS17|A0A5N5XS17_9MOLU//DUF4194 domain-containing protein {ECO:0000313|EMBL:KAB8122146.1} OS=Candidatus Phytoplasma sacchari ORFNames=F2B49_01900 {ECO:0000313|EMBL:KAB8122146.1} PE=4	None	PF13835.9//DUF4194`Domain of unknown function (DUF4194)	WP_153369283.1//DUF4194 domain-containing protein	None
SCWL1_00032	3276	recF	DNA replication and repair protein RecF	None	COG4913//Uncharacterized conserved protein, contains a C-terminal ATPase domain`Function unknown`S	WP_153369281.1//AAA family ATPase	tr|A0A5N5XSQ8|A0A5N5XSQ8_9MOLU//AAA family ATPase {ECO:0000313|EMBL:KAB8122145.1} OS=Candidatus Phytoplasma sacchari ORFNames=F2B49_01895 {ECO:0000313|EMBL:KAB8122145.1} PE=4	None	PF13555.9//AAA_29`P-loop containing region of AAA domain;PF13476.9//AAA_23`AAA domain;PF13558.9//SbcC_Walker_B`SbcC/RAD50-like, Walker B motif	WP_153369281.1//AAA family ATPase	None
SCWL1_00033	939	-	hypothetical protein	None	None	WP_153369278.1//hypothetical protein	tr|A0A5N5XSX7|A0A5N5XSX7_9MOLU//Uncharacterized protein {ECO:0000313|EMBL:KAB8122144.1} OS=Candidatus Phytoplasma sacchari ORFNames=F2B49_01885 {ECO:0000313|EMBL:KAB8122144.1} PE=4	GO:0016021//integral component of membrane`cellular_component	None	WP_153369278.1//hypothetical protein	None
SCWL1_00034	276	groS	10 kDa chaperonin	None	COG0234//Co-chaperonin GroES (HSP10)`Posttranslational modification, protein turnover, chaperones`O	WP_153369275.1//co-chaperone GroES	tr|A0A5N5XS24|A0A5N5XS24_9MOLU//10 kDa chaperonin {ECO:0000256|RuleBase:RU000535} OS=Candidatus Phytoplasma sacchari ORFNames=F2B49_01880 {ECO:0000313|EMBL:KAB8122143.1} PE=3	GO:0006457//protein folding`biological_process;GO:0016887//ATP hydrolysis activity`molecular_function;GO:0005524//ATP binding`molecular_function	PF00166.24//Cpn10`Chaperonin 10 Kd subunit	WP_153369275.1//co-chaperone GroES	None
SCWL1_00035	1614	groL	60 kDa chaperonin	K04077//groEL, HSPD1`chaperonin GroEL	COG0459//Chaperonin GroEL (HSP60 family)`Posttranslational modification, protein turnover, chaperones`O	WP_152309750.1//chaperonin GroEL	tr|A0A5N5XSM4|A0A5N5XSM4_9MOLU//60 kDa chaperonin {ECO:0000256|RuleBase:RU000419} OS='Cynodon dactylon' phytoplasma ORFNames=F1741_01030 {ECO:0000313|EMBL:KAB8122105.1} PE=3	GO:0042026//protein refolding`biological_process;GO:0016887//ATP hydrolysis activity`molecular_function;GO:0005524//ATP binding`molecular_function	PF00118.27//Cpn60_TCP1`TCP-1/cpn60 chaperonin family	WP_152309750.1//chaperonin GroEL	TIGR02348.1//GroEL`JCVI: chaperonin GroEL;TIGR02339.1//thermosome_arch`JCVI: thermosome subunit;TIGR02341.1//chap_CCT_beta`JCVI: T-complex protein 1 subunit beta
SCWL1_00036	1728	-	putative ABC transporter ATP-binding protein	K18887//efrA, efrE`ATP-binding cassette, subfamily B, multidrug efflux pump	COG1132//ABC-type multidrug transport system, ATPase and permease component`Defense mechanisms`V	WP_153369190.1//ABC transporter ATP-binding protein/permease	tr|A0A5N5XS61|A0A5N5XS61_9MOLU//ABC transporter ATP-binding protein {ECO:0000313|EMBL:KAB8122232.1} OS=Candidatus Phytoplasma sacchari ORFNames=F2B49_01625 {ECO:0000313|EMBL:KAB8122232.1} PE=3	GO:0016021//integral component of membrane`cellular_component;GO:0140359//ABC-type transporter activity`molecular_function;GO:0005524//ATP binding`molecular_function	PF00664.26//ABC_membrane`ABC transporter transmembrane region;PF00005.30//ABC_tran`ABC transporter	WP_153369190.1//ABC transporter ATP-binding protein/permease	TIGR02204.1//MsbA_rel`JCVI: ABC transporter, permease/ATP-binding protein (Provisional);TIGR02203.1//MsbA_lipidA`JCVI: lipid A export permease/ATP-binding protein MsbA;TIGR00958.1//3a01208`JCVI: antigen peptide transporter 2 (Provisional);TIGR01192.1//chvA`JCVI: glucan export ABC transporter ATP-binding protein;TIGR01193.1//bacteriocin_ABC`JCVI: peptide cleavage/export ABC transporter;TIGR01846.1…
SCWL1_00037	1791	-	putative ABC transporter ATP-binding protein	K18888//efrB, efrF`ATP-binding cassette, subfamily B, multidrug efflux pump	COG1132//ABC-type multidrug transport system, ATPase and permease component`Defense mechanisms`V	WP_153369191.1//ABC transporter ATP-binding protein/permease	tr|A0A5N5XT26|A0A5N5XT26_9MOLU//ABC transporter ATP-binding protein {ECO:0000313|EMBL:KAB8122233.1} OS=Candidatus Phytoplasma sacchari ORFNames=F2B49_01630 {ECO:0000313|EMBL:KAB8122233.1} PE=3	GO:0016021//integral component of membrane`cellular_component;GO:0140359//ABC-type transporter activity`molecular_function;GO:0005524//ATP binding`molecular_function	PF00664.26//ABC_membrane`ABC transporter transmembrane region;PF00005.30//ABC_tran`ABC transporter	WP_153369191.1//ABC transporter ATP-binding protein/permease	TIGR02204.1//MsbA_rel`JCVI: ABC transporter, permease/ATP-binding protein (Provisional);TIGR00958.1//3a01208`JCVI: antigen peptide transporter 2 (Provisional);TIGR02203.1//MsbA_lipidA`JCVI: lipid A export permease/ATP-binding protein MsbA;TIGR03797.1//NHLM_micro_ABC2`JCVI: NHLP bacteriocin export ABC transporter permease/ATPase subunit;TIGR01193.1//bacteriocin_ABC`JCVI: peptide cleavage/export AB…
SCWL1_00038	612	-	hypothetical protein	None	COG5377//Phage-related protein, predicted endonuclease`Mobilome: prophages, transposons`X	WP_153369193.1//YqaJ viral recombinase family protein	tr|A0A5N5XSU5|A0A5N5XSU5_9MOLU//Endonuclease {ECO:0000313|EMBL:KAB8122234.1} OS=Candidatus Phytoplasma sacchari ORFNames=F2B49_01635 {ECO:0000313|EMBL:KAB8122234.1} PE=4	GO:0004519//endonuclease activity`molecular_function	PF09588.13//YqaJ`YqaJ-like viral recombinase domain	WP_153369193.1//YqaJ viral recombinase family protein	TIGR03033.1//phage_rel_nuc`JCVI: putative phage-type endonuclease (Provisional)
SCWL1_00039	621	rsmG	Ribosomal RNA small subunit methyltransferase G	None	COG0357//16S rRNA G527 N7-methylase RsmG (former glucose-inhibited division protein B)`Translation, ribosomal structure and biogenesis`J	WP_153369216.1//16S rRNA (guanine(527)-N(7))-methyltransferase RsmG	tr|A0A5N5XWZ8|A0A5N5XWZ8_9MOLU//Ribosomal RNA small subunit methyltransferase G {ECO:0000256|HAMAP-Rule:MF_00074} EC=2.1.1.- {ECO:0000256|HAMAP-Rule:MF_00074} 16S rRNA 7-methylguanosine methyltransferase {ECO:0000256|HAMAP-Rule:MF_00074} Short=16S rRNA m7G methyltransferase {ECO:0000256|HAMAP-Rule:MF_00074} OS=Candidatus Phytoplasma sacchari ORFNames=F2B49_01640 {ECO:0000313|EMBL:KAB8122246.1} PE…	GO:0005737//cytoplasm`cellular_component;GO:0070043//rRNA (guanine-N7-)-methyltransferase activity`molecular_function	PF02527.18//GidB`rRNA small subunit methyltransferase G	WP_153369216.1//16S rRNA (guanine(527)-N(7))-methyltransferase RsmG	TIGR00138.1//rsmG_gidB`JCVI: 16S rRNA (guanine(527)-N(7))-methyltransferase RsmG
SCWL1_00040	1875	mnmG	tRNA uridine 5-carboxymethylaminomethyl modification enzyme MnmG	None	COG0445//tRNA U34 5-carboxymethylaminomethyl modifying enzyme MnmG/GidA`Translation, ribosomal structure and biogenesis`J	WP_153369195.1//tRNA uridine-5-carboxymethylaminomethyl(34) synthesis enzyme MnmG	tr|A0A5N5XS55|A0A5N5XS55_9MOLU//tRNA uridine 5-carboxymethylaminomethyl modification enzyme MnmG {ECO:0000256|HAMAP-Rule:MF_00129} Glucose-inhibited division protein A {ECO:0000256|HAMAP-Rule:MF_00129} OS=Candidatus Phytoplasma sacchari ORFNames=F2B49_01645 {ECO:0000313|EMBL:KAB8122235.1} PE=3	GO:0005737//cytoplasm`cellular_component;GO:0050660//flavin adenine dinucleotide binding`molecular_function;GO:0002098//tRNA wobble uridine modification`biological_process	PF01134.25//GIDA`Glucose inhibited division protein A;PF13932.9//GIDA_C`tRNA modifying enzyme MnmG/GidA C-terminal domain	WP_153369195.1//tRNA uridine-5-carboxymethylaminomethyl(34) synthesis enzyme MnmG	TIGR00136.1//gidA`JCVI: tRNA uridine-5-carboxymethylaminomethyl(34) synthesis enzyme MnmG
SCWL1_00041	624	-	hypothetical protein	None	None	WP_153369196.1//hypothetical protein	tr|A0A5N5XWY8|A0A5N5XWY8_9MOLU//Uncharacterized protein {ECO:0000313|EMBL:KAB8122236.1} OS=Candidatus Phytoplasma sacchari ORFNames=F2B49_01650 {ECO:0000313|EMBL:KAB8122236.1} PE=4	GO:0016021//integral component of membrane`cellular_component	None	WP_153369196.1//hypothetical protein	None
SCWL1_00042	465	tadA	tRNA-specific adenosine deaminase	None	COG0590//tRNA(Arg) A34 adenosine deaminase TadA`Translation, ribosomal structure and biogenesis`J	WP_153369198.1//nucleoside deaminase	tr|A0A5N5XSB9|A0A5N5XSB9_9MOLU//Nucleoside deaminase {ECO:0000313|EMBL:KAB8122237.1} OS=Candidatus Phytoplasma sacchari ORFNames=F2B49_01660 {ECO:0000313|EMBL:KAB8122237.1} PE=4	GO:0002100//tRNA wobble adenosine to inosine editing`biological_process;GO:0008270//zinc ion binding`molecular_function;GO:0008251//tRNA-specific adenosine deaminase activity`molecular_function	PF00383.26//dCMP_cyt_deam_1`Cytidine and deoxycytidylate deaminase zinc-binding region;PF14437.9//MafB19-deam`MafB19-like deaminase	WP_153369198.1//nucleoside deaminase	TIGR00326.1//eubact_ribD`JCVI: bifunctional diaminohydroxyphosphoribosylaminopyrimidine deaminase/5-amino-6-(5-phosphoribosylamino)uracil reductase RibD
SCWL1_00043	576	tdk	Thymidine kinase	K00857//tdk, TK`thymidine kinase [EC:2.7.1.21]	COG1435//Thymidine kinase`Nucleotide transport and metabolism`F	WP_153369200.1//thymidine kinase	tr|A0A5N5XVY8|A0A5N5XVY8_9MOLU//Thymidine kinase {ECO:0000256|ARBA:ARBA00012118, ECO:0000256|HAMAP-Rule:MF_00124} EC=2.7.1.21 {ECO:0000256|ARBA:ARBA00012118, ECO:0000256|HAMAP-Rule:MF_00124} OS=Candidatus Phytoplasma sacchari ORFNames=F2B49_01665 {ECO:0000313|EMBL:KAB8122238.1} PE=3	GO:0005737//cytoplasm`cellular_component;GO:0004797//thymidine kinase activity`molecular_function;GO:0008270//zinc ion binding`molecular_function;GO:0005524//ATP binding`molecular_function;GO:0071897//DNA biosynthetic process`biological_process	PF00265.21//TK`Thymidine kinase	WP_153369200.1//thymidine kinase	None
SCWL1_00044	240	rpmE	50S ribosomal protein L31	K02909//RP-L31, rpmE`large subunit ribosomal protein L31	COG0254//Ribosomal protein L31`Translation, ribosomal structure and biogenesis`J	WP_153369202.1//50S ribosomal protein L31	tr|A0A5N5XS82|A0A5N5XS82_9MOLU//50S ribosomal protein L31 {ECO:0000256|RuleBase:RU000564} OS=Candidatus Phytoplasma sacchari ORFNames=F2B49_01670 {ECO:0000313|EMBL:KAB8122239.1} PE=3	GO:0003735//structural constituent of ribosome`molecular_function;GO:0005840//ribosome`cellular_component;GO:0006412//translation`biological_process	PF01197.21//Ribosomal_L31`Ribosomal protein L31	WP_153369202.1//50S ribosomal protein L31	TIGR00105.1//L31`JCVI: 50S ribosomal protein L31
SCWL1_00045	1242	glyA	Serine hydroxymethyltransferase	K00600//glyA, SHMT`glycine hydroxymethyltransferase [EC:2.1.2.1]	COG0112//Glycine/serine hydroxymethyltransferase`Amino acid transport and metabolism`E	WP_153369204.1//serine hydroxymethyltransferase	tr|A0A5N5XV46|A0A5N5XV46_9MOLU//Serine hydroxymethyltransferase {ECO:0000256|HAMAP-Rule:MF_00051} Short=SHMT {ECO:0000256|HAMAP-Rule:MF_00051} Short=Serine methylase {ECO:0000256|HAMAP-Rule:MF_00051} EC=2.1.2.1 {ECO:0000256|HAMAP-Rule:MF_00051} OS=Candidatus Phytoplasma sacchari ORFNames=F2B49_01675 {ECO:0000313|EMBL:KAB8122240.1} PE=3	GO:0005737//cytoplasm`cellular_component;GO:0004372//glycine hydroxymethyltransferase activity`molecular_function;GO:0035999//tetrahydrofolate interconversion`biological_process;GO:0019264//glycine biosynthetic process from serine`biological_process;GO:0030170//pyridoxal phosphate binding`molecular_function;GO:0008168//methyltransferase activity`molecular_function;GO:0032259//methylation`biologic…	PF00464.22//SHMT`Serine hydroxymethyltransferase	WP_153369204.1//serine hydroxymethyltransferase	TIGR04506.1//F_threo_transal`JCVI: fluorothreonine transaldolase
SCWL1_00046	1230	ftsH_2	ATP-dependent zinc metalloprotease FtsH	None	COG0465//ATP-dependent Zn proteases`Posttranslational modification, protein turnover, chaperones`O	WP_153369218.1//ATP-binding protein	tr|A0A5N5XSC8|A0A5N5XSC8_9MOLU//ATP-binding protein {ECO:0000313|EMBL:KAB8122247.1} OS=Candidatus Phytoplasma sacchari ORFNames=F2B49_01680 {ECO:0000313|EMBL:KAB8122247.1} PE=3	GO:0016021//integral component of membrane`cellular_component;GO:0016887//ATP hydrolysis activity`molecular_function;GO:0005524//ATP binding`molecular_function	PF00004.32//AAA`ATPase family associated with various cellular activities (AAA)	WP_153369218.1//ATP-binding protein	TIGR00382.1//clpX`JCVI: ATP-dependent protease ATP-binding subunit ClpX;TIGR01242.2//TIGR01242`JCVI: proteasome-activating nucleotidase;TIGR02881.1//spore_V_K`JCVI: stage V sporulation protein K;TIGR02880.1//cbbX_cfxQ`JCVI: CbbX protein
SCWL1_00047	729	-	hypothetical protein	None	None	WP_153369206.1//hypothetical protein	tr|A0A5N5XTC6|A0A5N5XTC6_9MOLU//Uncharacterized protein {ECO:0000313|EMBL:KAB8122241.1} OS=Candidatus Phytoplasma sacchari ORFNames=F2B49_01685 {ECO:0000313|EMBL:KAB8122241.1} PE=4	GO:0016021//integral component of membrane`cellular_component	None	WP_153369206.1//hypothetical protein	None
SCWL1_00048	510	-	hypothetical protein	None	None	WP_153369208.1//hypothetical protein	tr|A0A5N5XS71|A0A5N5XS71_9MOLU//Uncharacterized protein {ECO:0000313|EMBL:KAB8122242.1} OS=Candidatus Phytoplasma sacchari ORFNames=F2B49_01690 {ECO:0000313|EMBL:KAB8122242.1} PE=4	GO:0016021//integral component of membrane`cellular_component	None	WP_153369208.1//hypothetical protein	None
SCWL1_00049	234	acpP	Acyl carrier protein	K02078//acpP`acyl carrier protein	COG0236//Acyl carrier protein`Lipid transport and metabolism`I	WP_153369210.1//phosphopantetheine-binding protein	tr|A0A5N5XT34|A0A5N5XT34_9MOLU//Acyl carrier protein {ECO:0000256|HAMAP-Rule:MF_01217} Short=ACP {ECO:0000256|HAMAP-Rule:MF_01217} OS=Candidatus Phytoplasma sacchari ORFNames=F2B49_01695 {ECO:0000313|EMBL:KAB8122243.1} PE=3	GO:0005737//cytoplasm`cellular_component;GO:0000036//acyl carrier activity`molecular_function	PF00550.28//PP-binding`Phosphopantetheine attachment site;PF14573.9//PP-binding_2`Acyl-carrier	WP_153369210.1//phosphopantetheine-binding protein	TIGR00517.1//acyl_carrier`JCVI: acyl carrier protein
SCWL1_00050	867	fbaA	putative fructose-bisphosphate aldolase	K01624//FBA, fbaA`fructose-bisphosphate aldolase, class II [EC:4.1.2.13]	COG0191//Fructose/tagatose bisphosphate aldolase`Carbohydrate transport and metabolism`G	WP_153369212.1//class II fructose-bisphosphate aldolase family protein	tr|A0A5N5XSV3|A0A5N5XSV3_9MOLU//Class II fructose-bisphosphate aldolase family protein {ECO:0000313|EMBL:KAB8122244.1} OS=Candidatus Phytoplasma sacchari ORFNames=F2B49_01700 {ECO:0000313|EMBL:KAB8122244.1} PE=4	GO:0005975//carbohydrate metabolic process`biological_process;GO:0003723//RNA binding`molecular_function;GO:0016832//aldehyde-lyase activity`molecular_function;GO:0008270//zinc ion binding`molecular_function	PF01116.23//F_bP_aldolase`Fructose-bisphosphate aldolase class-II	WP_153369212.1//class II fructose-bisphosphate aldolase family protein	TIGR00167.1//cbbA`JCVI: ketose-bisphosphate aldolase;TIGR01859.1//fruc_bis_ald_`JCVI: class II fructose-1,6-bisphosphate aldolase;TIGR01858.1//tag_bisphos_ald`JCVI: tagatose bisphosphate family class II aldolase;TIGR01520.1//FruBisAldo_II_A`JCVI: class II fructose-bisphosphate aldolase;TIGR01521.1//FruBisAldo_II_B`JCVI: fructose-bisphosphate aldolase class II
SCWL1_00051	975	pfkA	ATP-dependent 6-phosphofructokinase isozyme 1	K00850//pfkA, PFK`6-phosphofructokinase 1 [EC:2.7.1.11]	COG0205//6-phosphofructokinase`Carbohydrate transport and metabolism`G	WP_152309737.1//ATP-dependent 6-phosphofructokinase	tr|A0A5N5XRX7|A0A5N5XRX7_9MOLU//ATP-dependent 6-phosphofructokinase {ECO:0000313|EMBL:KAB8122093.1} EC=2.7.1.11 {ECO:0000313|EMBL:KAB8122093.1} OS='Cynodon dactylon' phytoplasma ORFNames=F1741_00950 {ECO:0000313|EMBL:KAB8122093.1} PE=4	GO:0005737//cytoplasm`cellular_component;GO:0003872//6-phosphofructokinase activity`molecular_function;GO:0046872//metal ion binding`molecular_function;GO:0006002//fructose 6-phosphate metabolic process`biological_process;GO:0005524//ATP binding`molecular_function	PF00365.23//PFK`Phosphofructokinase	WP_152309737.1//ATP-dependent 6-phosphofructokinase	TIGR02477.1//PFKA_PPi`JCVI: diphosphate--fructose-6-phosphate 1-phosphotransferase;TIGR02483.1//PFK_mixed`JCVI: phosphofructokinase (Provisional);TIGR02482.1//PFKA_ATP`JCVI: 6-phosphofructokinase
SCWL1_00052	1407	-	hypothetical protein	None	COG0534//Na+-driven multidrug efflux pump, DinF/NorM/MATE family`Defense mechanisms`V	WP_153369022.1//sodium transporter	tr|A0A5N5XTE5|A0A5N5XTE5_9MOLU//Sodium transporter {ECO:0000313|EMBL:KAB8122702.1} OS=Candidatus Phytoplasma sacchari ORFNames=F2B49_01095 {ECO:0000313|EMBL:KAB8122702.1} PE=4	GO:0016021//integral component of membrane`cellular_component	None	WP_153369022.1//sodium transporter	TIGR00797.1//matE`JCVI: MATE family efflux transporter
SCWL1_00053	1290	pgi	Glucose-6-phosphate isomerase	K01810//GPI, pgi`glucose-6-phosphate isomerase [EC:5.3.1.9]	COG0166//Glucose-6-phosphate isomerase`Carbohydrate transport and metabolism`G	WP_153369020.1//glucose-6-phosphate isomerase	tr|A0A5N5XSI2|A0A5N5XSI2_9MOLU//Glucose-6-phosphate isomerase {ECO:0000256|HAMAP-Rule:MF_00473} Short=GPI {ECO:0000256|HAMAP-Rule:MF_00473} EC=5.3.1.9 {ECO:0000256|HAMAP-Rule:MF_00473} Phosphoglucose isomerase {ECO:0000256|HAMAP-Rule:MF_00473} Short=PGI {ECO:0000256|HAMAP-Rule:MF_00473} Phosphohexose isomerase {ECO:0000256|HAMAP-Rule:MF_00473} Short=PHI {ECO:0000256|HAMAP-Rule:MF_00473} OS=Candid…	GO:0005737//cytoplasm`cellular_component;GO:0004347//glucose-6-phosphate isomerase activity`molecular_function;GO:0006096//glycolytic process`biological_process;GO:0006094//gluconeogenesis`biological_process	PF00342.22//PGI`Phosphoglucose isomerase	WP_153369020.1//glucose-6-phosphate isomerase	None
SCWL1_00054	2472	nrdE	Ribonucleoside-diphosphate reductase subunit alpha	K00525//E1.17.4.1A, nrdA, nrdE`ribonucleoside-diphosphate reductase alpha chain [EC:1.17.4.1]	COG0209//Ribonucleotide reductase alpha subunit`Nucleotide transport and metabolism`F	WP_153369018.1//class 1b ribonucleoside-diphosphate reductase subunit alpha	tr|A0A5N5XTN5|A0A5N5XTN5_9MOLU//Ribonucleoside-diphosphate reductase {ECO:0000256|ARBA:ARBA00012274, ECO:0000256|RuleBase:RU003410} EC=1.17.4.1 {ECO:0000256|ARBA:ARBA00012274, ECO:0000256|RuleBase:RU003410} OS=Candidatus Phytoplasma sacchari ORFNames=F2B49_01085 {ECO:0000313|EMBL:KAB8122700.1} PE=3	GO:0004748//ribonucleoside-diphosphate reductase activity, thioredoxin disulfide as acceptor`molecular_function;GO:0006260//DNA replication`biological_process;GO:0006464//cellular protein modification process`biological_process;GO:0005524//ATP binding`molecular_function;GO:0010181//FMN binding`molecular_function	PF07972.14//Flavodoxin_NdrI`NrdI Flavodoxin like;PF08343.13//RNR_N`Ribonucleotide reductase N-terminal;PF00317.24//Ribonuc_red_lgN`Ribonucleotide reductase, all-alpha domain;PF02867.18//Ribonuc_red_lgC`Ribonucleotide reductase, barrel domain	WP_153369018.1//class 1b ribonucleoside-diphosphate reductase subunit alpha	TIGR00333.1//nrdI`JCVI: class Ib ribonucleoside-diphosphate reductase assembly flavoprotein NrdI;TIGR04170.1//RNR_1b_NrdE`JCVI: class 1b ribonucleoside-diphosphate reductase subunit alpha;TIGR02506.1//NrdE_NrdA`JCVI: ribonucleoside-diphosphate reductase subunit alpha;TIGR02504.1//NrdJ_Z`JCVI: adenosylcobalamin-dependent ribonucleoside-diphosphate reductase
SCWL1_00055	1398	dnaA	Chromosomal replication initiator protein DnaA	K02313//dnaA`chromosomal replication initiator protein	COG0593//Chromosomal replication initiation ATPase DnaA`Replication, recombination and repair`L	WP_153369026.1//chromosomal replication initiator protein DnaA	tr|A0A5N5XSI5|A0A5N5XSI5_9MOLU//Chromosomal replication initiator protein DnaA {ECO:0000256|HAMAP-Rule:MF_00377, ECO:0000256|RuleBase:RU000577} OS=Candidatus Phytoplasma sacchari ORFNames=F2B49_01080 {ECO:0000313|EMBL:KAB8122704.1} PE=3	GO:0005737//cytoplasm`cellular_component;GO:0003688//DNA replication origin binding`molecular_function;GO:0006270//DNA replication initiation`biological_process;GO:0006275//regulation of DNA replication`biological_process;GO:0005524//ATP binding`molecular_function	PF00308.21//Bac_DnaA`Bacterial dnaA protein;PF01695.20//IstB_IS21`IstB-like ATP binding protein;PF08299.14//Bac_DnaA_C`Bacterial dnaA protein helix-turn-helix	WP_153369026.1//chromosomal replication initiator protein DnaA	TIGR00362.1//DnaA`JCVI: chromosomal replication initiator protein DnaA;TIGR03420.1//DnaA_homol_Hda`JCVI: DnaA regulatory inactivator Hda
SCWL1_00056	1143	dnaN	Beta sliding clamp	K02338//dnaN`DNA polymerase III subunit beta [EC:2.7.7.7]	COG0592//DNA polymerase III sliding clamp (beta) subunit, PCNA homolog`Replication, recombination and repair`L	WP_153369016.1//DNA polymerase III subunit beta	tr|A0A5N5XVG0|A0A5N5XVG0_9MOLU//Beta sliding clamp {ECO:0000256|PIRNR:PIRNR000804} OS=Candidatus Phytoplasma sacchari ORFNames=F2B49_01075 {ECO:0000313|EMBL:KAB8122699.1} PE=3	GO:0005737//cytoplasm`cellular_component;GO:0008408//3'-5' exonuclease activity`molecular_function;GO:0003887//DNA-directed DNA polymerase activity`molecular_function;GO:0009360//DNA polymerase III complex`cellular_component;GO:0003677//DNA binding`molecular_function;GO:0006260//DNA replication`biological_process	PF00712.22//DNA_pol3_beta`DNA polymerase III beta subunit, N-terminal domain;PF02767.19//DNA_pol3_beta_2`DNA polymerase III beta subunit, central domain;PF02768.18//DNA_pol3_beta_3`DNA polymerase III beta subunit, C-terminal domain	WP_153369016.1//DNA polymerase III subunit beta	TIGR00663.1//dnan`JCVI: DNA polymerase III subunit beta
SCWL1_00057	1014	trpS	Tryptophan--tRNA ligase	K01867//WARS, trpS`tryptophanyl-tRNA synthetase [EC:6.1.1.2]	COG0180//Tryptophanyl-tRNA synthetase`Translation, ribosomal structure and biogenesis`J	WP_153369014.1//tryptophan--tRNA ligase	tr|A0A5N5XSJ2|A0A5N5XSJ2_9MOLU//Tryptophan--tRNA ligase {ECO:0000256|ARBA:ARBA00013161} EC=6.1.1.2 {ECO:0000256|ARBA:ARBA00013161} OS=Candidatus Phytoplasma sacchari ORFNames=F2B49_01070 {ECO:0000313|EMBL:KAB8122698.1} PE=3	GO:0006436//tryptophanyl-tRNA aminoacylation`biological_process;GO:0004830//tryptophan-tRNA ligase activity`molecular_function;GO:0005524//ATP binding`molecular_function	PF00579.28//tRNA-synt_1b`tRNA synthetases class I (W and Y)	WP_153369014.1//tryptophan--tRNA ligase	TIGR00233.1//trpS`JCVI: tryptophan--tRNA ligase;TIGR00234.1//tyrS`JCVI: tyrosine--tRNA ligase
SCWL1_00058	765	-	hypothetical protein	None	None	WP_153369012.1//hypothetical protein	tr|A0A5N5XW99|A0A5N5XW99_9MOLU//Uncharacterized protein {ECO:0000313|EMBL:KAB8122697.1} OS=Candidatus Phytoplasma sacchari ORFNames=F2B49_01065 {ECO:0000313|EMBL:KAB8122697.1} PE=4	GO:0016021//integral component of membrane`cellular_component	None	WP_153369012.1//hypothetical protein	None
SCWL1_00059	309	rpsF	30S ribosomal protein S6	K02990//RP-S6, MRPS6, rpsF`small subunit ribosomal protein S6	COG0360//Ribosomal protein S6`Translation, ribosomal structure and biogenesis`J	WP_153369010.1//30S ribosomal protein S6	tr|A0A5N5XSM9|A0A5N5XSM9_9MOLU//30S ribosomal protein S6 {ECO:0000256|HAMAP-Rule:MF_00360} OS=Candidatus Phytoplasma sacchari ORFNames=F2B49_01060 {ECO:0000313|EMBL:KAB8122696.1} PE=3	GO:0005737//cytoplasm`cellular_component;GO:0003735//structural constituent of ribosome`molecular_function;GO:0006412//translation`biological_process;GO:0005840//ribosome`cellular_component;GO:0019843//rRNA binding`molecular_function	PF01250.20//Ribosomal_S6`Ribosomal protein S6	WP_153369010.1//30S ribosomal protein S6	TIGR00166.1//S6`JCVI: 30S ribosomal protein S6
SCWL1_00060	489	ssb	Single-stranded DNA-binding protein	K03111//ssb`single-strand DNA-binding protein	COG0629//Single-stranded DNA-binding protein`Replication, recombination and repair`L	WP_153369008.1//single-stranded DNA-binding protein	tr|A0A5N5XXA0|A0A5N5XXA0_9MOLU//Single-stranded DNA-binding protein {ECO:0000256|HAMAP-Rule:MF_00984, ECO:0000256|PIRNR:PIRNR002070} Short=SSB {ECO:0000256|HAMAP-Rule:MF_00984} OS=Candidatus Phytoplasma sacchari ORFNames=F2B49_01055 {ECO:0000313|EMBL:KAB8122695.1} PE=3	GO:0006260//DNA replication`biological_process;GO:0003697//single-stranded DNA binding`molecular_function	PF00436.28//SSB`Single-strand binding protein family	WP_153369008.1//single-stranded DNA-binding protein	TIGR00621.2//ssb`JCVI: single-stranded DNA-binding protein
SCWL1_00061	234	rpsR	30S ribosomal protein S18	K02963//RP-S18, MRPS18, rpsR`small subunit ribosomal protein S18	COG0238//Ribosomal protein S18`Translation, ribosomal structure and biogenesis`J	WP_153369006.1//30S ribosomal protein S18	tr|A0A5N5XSH5|A0A5N5XSH5_9MOLU//30S ribosomal protein S18 {ECO:0000256|HAMAP-Rule:MF_00270} OS=Candidatus Phytoplasma sacchari ORFNames=F2B49_01050 {ECO:0000313|EMBL:KAB8122694.1} PE=3	GO:0005737//cytoplasm`cellular_component;GO:0003735//structural constituent of ribosome`molecular_function;GO:0006412//translation`biological_process;GO:0005840//ribosome`cellular_component;GO:0019843//rRNA binding`molecular_function	PF01084.23//Ribosomal_S18`Ribosomal protein S18	WP_153369006.1//30S ribosomal protein S18	TIGR00165.1//S18`JCVI: 30S ribosomal protein S18
SCWL1_00062	2544	-	50S ribosomal protein L9	None	COG0359//Ribosomal protein L9`Translation, ribosomal structure and biogenesis`J	WP_153369004.1//50S ribosomal protein L9	tr|A0A5N5XT52|A0A5N5XT52_9MOLU//50S ribosomal protein L9 {ECO:0000256|HAMAP-Rule:MF_00503} OS=Candidatus Phytoplasma sacchari ORFNames=F2B49_01045 {ECO:0000313|EMBL:KAB8122693.1} PE=3	GO:0003735//structural constituent of ribosome`molecular_function;GO:0016021//integral component of membrane`cellular_component;GO:0006412//translation`biological_process;GO:0005840//ribosome`cellular_component;GO:0019843//rRNA binding`molecular_function	PF01368.23//DHH`DHH family;PF02272.22//DHHA1`DHHA1 domain;PF01281.22//Ribosomal_L9_N`Ribosomal protein L9, N-terminal domain;PF03948.17//Ribosomal_L9_C`Ribosomal protein L9, C-terminal domain	WP_153369004.1//50S ribosomal protein L9	TIGR00158.1//L9`JCVI: 50S ribosomal protein L9
SCWL1_00063	1377	dnaC_1	Replicative DNA helicase	K02314//dnaB`replicative DNA helicase [EC:3.6.4.12]	COG0305//Replicative DNA helicase`Replication, recombination and repair`L	WP_153369002.1//replicative DNA helicase	tr|A0A5N5XTD3|A0A5N5XTD3_9MOLU//Replicative DNA helicase {ECO:0000256|ARBA:ARBA00021957, ECO:0000256|RuleBase:RU362085} EC=3.6.4.12 {ECO:0000256|ARBA:ARBA00012551, ECO:0000256|RuleBase:RU362085} OS=Candidatus Phytoplasma sacchari ORFNames=F2B49_01040 {ECO:0000313|EMBL:KAB8122692.1} PE=3	GO:1990077//primosome complex`cellular_component;GO:0016887//ATP hydrolysis activity`molecular_function;GO:0003677//DNA binding`molecular_function;GO:0003678//DNA helicase activity`molecular_function;GO:0006269//DNA replication, synthesis of RNA primer`biological_process;GO:0005524//ATP binding`molecular_function	PF00772.24//DnaB`DnaB-like helicase N terminal domain;PF03796.18//DnaB_C`DnaB-like helicase C terminal domain;PF13481.9//AAA_25`AAA domain	WP_153369002.1//replicative DNA helicase	TIGR00665.1//DnaB`JCVI: replicative DNA helicase;TIGR03600.1//phage_DnaB`JCVI: phage replicative helicase, DnaB family (Provisional);TIGR00416.1//sms`JCVI: DNA repair protein RadA
SCWL1_00064	1065	prfA	Peptide chain release factor 1	None	COG0216//Protein chain release factor RF1`Translation, ribosomal structure and biogenesis`J	WP_153369000.1//PCRF domain-containing protein	tr|A0A5N5XSH3|A0A5N5XSH3_9MOLU//PCRF domain-containing protein {ECO:0000313|EMBL:KAB8122691.1} OS=Candidatus Phytoplasma sacchari ORFNames=F2B49_01035 {ECO:0000313|EMBL:KAB8122691.1} PE=3	GO:0003747//translation release factor activity`molecular_function	PF03462.21//PCRF`PCRF domain;PF00472.23//RF-1`RF-1 domain	WP_153369000.1//PCRF domain-containing protein	TIGR00019.1//prfA`JCVI: peptide chain release factor 1;TIGR00020.2//prfB`JCVI: peptide chain release factor 2;TIGR03072.1//release_prfH`JCVI: peptide chain release factor H
SCWL1_00065	579	-	Putative threonylcarbamoyl-AMP synthase	None	COG0009//tRNA A37 threonylcarbamoyladenosine synthetase subunit TsaC/SUA5/YrdC`Translation, ribosomal structure and biogenesis`J	WP_153368998.1//threonylcarbamoyl-AMP synthase	tr|A0A5N5XTM5|A0A5N5XTM5_9MOLU//Threonylcarbamoyl-AMP synthase {ECO:0000313|EMBL:KAB8122690.1} OS=Candidatus Phytoplasma sacchari ORFNames=F2B49_01030 {ECO:0000313|EMBL:KAB8122690.1} PE=4	GO:0003725//double-stranded RNA binding`molecular_function	PF01300.21//Sua5_yciO_yrdC`Telomere recombination	WP_153368998.1//threonylcarbamoyl-AMP synthase	TIGR00057.1//TIGR00057`JCVI: threonylcarbamoyl-AMP synthase
SCWL1_00066	1020	holA	DNA polymerase III subunit delta	K02340//holA`DNA polymerase III subunit delta [EC:2.7.7.7]	COG1466//DNA polymerase III, delta subunit`Replication, recombination and repair`L	WP_194284645.1//DNA polymerase III subunit delta	tr|A0A5N5XVF2|A0A5N5XVF2_9MOLU//DNA polymerase III subunit delta {ECO:0000313|EMBL:KAB8122689.1} OS=Candidatus Phytoplasma sacchari ORFNames=F2B49_01025 {ECO:0000313|EMBL:KAB8122689.1} PE=4	GO:0003887//DNA-directed DNA polymerase activity`molecular_function;GO:0006260//DNA replication`biological_process;GO:0009360//DNA polymerase III complex`cellular_component;GO:0003677//DNA binding`molecular_function	PF06144.16//DNA_pol3_delta`DNA polymerase III, delta subunit	WP_194284645.1//DNA polymerase III subunit delta	TIGR01128.1//holA`JCVI: DNA polymerase III subunit delta
SCWL1_00067	930	xerD	Tyrosine recombinase XerD	None	COG4974//Site-specific recombinase XerD`Replication, recombination and repair`L	WP_153368995.1//tyrosine recombinase	tr|A0A5N5XSI1|A0A5N5XSI1_9MOLU//Tyrosine recombinase {ECO:0000313|EMBL:KAB8122688.1} OS=Candidatus Phytoplasma sacchari ORFNames=F2B49_01020 {ECO:0000313|EMBL:KAB8122688.1} PE=4	GO:0006310//DNA recombination`biological_process;GO:0015074//DNA integration`biological_process;GO:0003677//DNA binding`molecular_function	PF02899.20//Phage_int_SAM_1`Phage integrase, N-terminal SAM-like domain;PF13495.9//Phage_int_SAM_4`Phage integrase, N-terminal SAM-like domain;PF00589.25//Phage_integrase`Phage integrase family	WP_153368995.1//tyrosine recombinase	TIGR02224.1//recomb_XerC`JCVI: tyrosine recombinase XerC;TIGR02225.1//recomb_XerD`JCVI: site-specific tyrosine recombinase XerD;TIGR02249.1//integrase_gron`JCVI: integron integrase
SCWL1_00068	807	-	hypothetical protein	None	COG1284//Uncharacterized membrane-anchored protein YitT, contains DUF161 and DUF2179 domains`Function unknown`S	WP_153368993.1//YitT family protein	tr|A0A5N5XW87|A0A5N5XW87_9MOLU//YitT family protein {ECO:0000313|EMBL:KAB8122687.1} OS=Candidatus Phytoplasma sacchari ORFNames=F2B49_01015 {ECO:0000313|EMBL:KAB8122687.1} PE=4	GO:0016021//integral component of membrane`cellular_component;GO:0005886//plasma membrane`cellular_component	PF02588.18//YitT_membrane`Uncharacterised 5xTM membrane BCR, YitT family COG1284	WP_153368993.1//YitT family protein	None
SCWL1_00069	2760	ileS	Isoleucine--tRNA ligase	K01870//IARS, ileS`isoleucyl-tRNA synthetase [EC:6.1.1.5]	COG0060//Isoleucyl-tRNA synthetase`Translation, ribosomal structure and biogenesis`J	WP_153368991.1//isoleucine--tRNA ligase	tr|A0A5N5XSM0|A0A5N5XSM0_9MOLU//Isoleucine--tRNA ligase {ECO:0000256|HAMAP-Rule:MF_02002} EC=6.1.1.5 {ECO:0000256|HAMAP-Rule:MF_02002} Isoleucyl-tRNA synthetase {ECO:0000256|HAMAP-Rule:MF_02002} Short=IleRS {ECO:0000256|HAMAP-Rule:MF_02002} OS=Candidatus Phytoplasma sacchari ORFNames=F2B49_01010 {ECO:0000313|EMBL:KAB8122686.1} PE=3	GO:0005737//cytoplasm`cellular_component;GO:0000049//tRNA binding`molecular_function;GO:0004822//isoleucine-tRNA ligase activity`molecular_function;GO:0006428//isoleucyl-tRNA aminoacylation`biological_process;GO:0008270//zinc ion binding`molecular_function;GO:0002161//aminoacyl-tRNA editing activity`molecular_function;GO:0005524//ATP binding`molecular_function	PF00133.25//tRNA-synt_1`tRNA synthetases class I (I, L, M and V);PF08264.16//Anticodon_1`Anticodon-binding domain of tRNA ligase	WP_153368991.1//isoleucine--tRNA ligase	TIGR00392.1//ileS`JCVI: isoleucine--tRNA ligase;TIGR00422.1//valS`JCVI: valine--tRNA ligase;TIGR00395.1//leuS_arch`JCVI: leucine--tRNA ligase;TIGR00398.1//metG`JCVI: methionine--tRNA ligase
SCWL1_00070	1080	ychF	Ribosome-binding ATPase YchF	None	COG0012//Ribosome-binding ATPase YchF, GTP1/OBG family`Translation, ribosomal structure and biogenesis`J	WP_153368989.1//redox-regulated ATPase YchF	tr|A0A5N5XX92|A0A5N5XX92_9MOLU//Ribosome-binding ATPase YchF {ECO:0000256|HAMAP-Rule:MF_00944} OS=Candidatus Phytoplasma sacchari ORFNames=F2B49_01005 {ECO:0000313|EMBL:KAB8122685.1} PE=3	GO:0043023//ribosomal large subunit binding`molecular_function;GO:0043022//ribosome binding`molecular_function;GO:0016887//ATP hydrolysis activity`molecular_function;GO:0005524//ATP binding`molecular_function;GO:0005525//GTP binding`molecular_function	PF01926.26//MMR_HSR1`50S ribosome-binding GTPase;PF06071.16//YchF-GTPase_C`Protein of unknown function (DUF933)	WP_153368989.1//redox-regulated ATPase YchF	TIGR00231.1//small_GTP`JCVI: GTP-binding protein;TIGR02729.1//Obg_CgtA`JCVI: Obg family GTPase CgtA;TIGR00092.1//TIGR00092`JCVI: redox-regulated ATPase YchF
SCWL1_00071	603	pduL	Phosphate propanoyltransferase	K15024//K15024`putative phosphotransacetylase [EC:2.3.1.8]	COG4869//Propanediol utilization protein`Secondary metabolites biosynthesis, transport and catabolism`Q	WP_153369024.1//phosphate propanoyltransferase	tr|A0A5N5XT57|A0A5N5XT57_9MOLU//Phosphate acyltransferase PduL {ECO:0000256|ARBA:ARBA00016147} EC=2.3.1.222 {ECO:0000256|ARBA:ARBA00012206} Phosphate propanoyltransferase {ECO:0000256|ARBA:ARBA00020837} Phosphotransacylase PduL {ECO:0000256|ARBA:ARBA00016837} Propanediol utilization protein PduL {ECO:0000256|ARBA:ARBA00014034} OS=Candidatus Phytoplasma sacchari ORFNames=F2B49_01000 {ECO:0000313|E…	GO:0016747//acyltransferase activity, transferring groups other than amino-acyl groups`molecular_function;GO:0051144//propanediol catabolic process`biological_process	PF06130.15//PTAC`Phosphate propanoyltransferase;PF06130.15//PTAC`Phosphate propanoyltransferase	WP_153369024.1//phosphate propanoyltransferase	None
SCWL1_00072	1275	-	hypothetical protein	None	COG1078//HD superfamily phosphohydrolase`General function prediction only`R	WP_153368987.1//HD domain-containing protein	tr|A0A5N5XSG7|A0A5N5XSG7_9MOLU//HD domain-containing protein {ECO:0000313|EMBL:KAB8122684.1} OS=Candidatus Phytoplasma sacchari ORFNames=F2B49_00995 {ECO:0000313|EMBL:KAB8122684.1} PE=4	None	PF01966.25//HD`HD domain	WP_153368987.1//HD domain-containing protein	None
SCWL1_00073	840	rsmA	Ribosomal RNA small subunit methyltransferase A	None	COG0030//16S rRNA A1518 and A1519 N6-dimethyltransferase RsmA/KsgA/DIM1 (may also have DNA glycosylase/AP lyase activity)`Translation, ribosomal structure and biogenesis`J	WP_153368985.1//16S rRNA (adenine(1518)-N(6)/adenine(1519)-N(6))-dimethyltransferase RsmA	tr|A0A5N5XT41|A0A5N5XT41_9MOLU//Ribosomal RNA small subunit methyltransferase A {ECO:0000313|EMBL:KAB8122683.1} EC=2.1.1.182 {ECO:0000313|EMBL:KAB8122683.1} OS=Candidatus Phytoplasma sacchari ORFNames=F2B49_00990 {ECO:0000313|EMBL:KAB8122683.1} PE=3	GO:0052908//16S rRNA (adenine(1518)-N(6)/adenine(1519)-N(6))-dimethyltransferase activity`molecular_function;GO:0003723//RNA binding`molecular_function	PF00398.23//RrnaAD`Ribosomal RNA adenine dimethylase	WP_153368985.1//16S rRNA (adenine(1518)-N(6)/adenine(1519)-N(6))-dimethyltransferase RsmA	TIGR00755.1//ksgA`JCVI: 16S rRNA (adenine(1518)-N(6)/adenine(1519)-N(6))-dimethyltransferase RsmA
SCWL1_00074	945	spoVG	Putative septation protein SpoVG	None	COG2088//DNA-binding protein SpoVG, cell septation regulator`Cell cycle control, cell division, chromosome partitioning`D	WP_153368983.1//septation protein SpoVG family protein	tr|A0A5N5XTC5|A0A5N5XTC5_9MOLU//Uncharacterized protein {ECO:0000313|EMBL:KAB8122682.1} OS=Candidatus Phytoplasma sacchari ORFNames=F2B49_00985 {ECO:0000313|EMBL:KAB8122682.1} PE=4	GO:0030435//sporulation resulting in formation of a cellular spore`biological_process;GO:0000917//division septum assembly`biological_process	PF04026.15//SpoVG`SpoVG;PF04026.15//SpoVG`SpoVG	WP_153368983.1//septation protein SpoVG family protein	None
SCWL1_00075	1980	zosA	Zinc-transporting ATPase	None	COG2217//Cation-transporting P-type ATPase`Inorganic ion transport and metabolism`P	WP_153368981.1//heavy metal translocating P-type ATPase	tr|A0A5N5XSG3|A0A5N5XSG3_9MOLU//Heavy metal translocating P-type ATPase {ECO:0000313|EMBL:KAB8122681.1} OS=Candidatus Phytoplasma sacchari ORFNames=F2B49_00980 {ECO:0000313|EMBL:KAB8122681.1} PE=3	GO:0046872//metal ion binding`molecular_function;GO:0016021//integral component of membrane`cellular_component;GO:0019829//ATPase-coupled cation transmembrane transporter activity`molecular_function;GO:0005524//ATP binding`molecular_function;GO:0005886//plasma membrane`cellular_component	PF00122.23//E1-E2_ATPase`E1-E2 ATPase;PF00702.29//Hydrolase`haloacid dehalogenase-like hydrolase	WP_153368981.1//heavy metal translocating P-type ATPase	TIGR01524.1//ATPase-IIIB_Mg`JCVI: magnesium-translocating P-type ATPase;TIGR01512.1//ATPase-IB2_Cd`JCVI: cadmium-translocating P-type ATPase;TIGR01647.1//ATPase-IIIA_H`JCVI: plasma-membrane proton-efflux P-type ATPase;TIGR01525.1//ATPase-IB_hvy`JCVI: heavy metal translocating P-type ATPase;TIGR01511.1//ATPase-IB1_Cu`JCVI: copper-translocating P-type ATPase;TIGR01497.1//kdpB`JCVI: potassium-transp…
SCWL1_00076	888	-	hypothetical protein	None	None	WP_194284646.1//hypothetical protein, partial	None	None	None	WP_194284646.1//hypothetical protein, partial	None
SCWL1_00077	960	-	hypothetical protein	None	COG0465//ATP-dependent Zn proteases`Posttranslational modification, protein turnover, chaperones`O	WP_153369063.1//hypothetical protein	tr|A0A5N5XTI1|A0A5N5XTI1_9MOLU//Uncharacterized protein {ECO:0000313|EMBL:KAB8122640.1} OS=Candidatus Phytoplasma sacchari ORFNames=F2B49_01195 {ECO:0000313|EMBL:KAB8122640.1} PE=4	None	None	WP_153369063.1//hypothetical protein	None
SCWL1_00078	150	rpmG2	50S ribosomal protein L33 2	K02913//RP-L33, MRPL33, rpmG`large subunit ribosomal protein L33	COG0267//Ribosomal protein L33`Translation, ribosomal structure and biogenesis`J	WP_153369065.1//50S ribosomal protein L33	tr|A0A5N5XSC4|A0A5N5XSC4_9MOLU//50S ribosomal protein L33 {ECO:0000256|HAMAP-Rule:MF_00294} OS=Candidatus Phytoplasma sacchari ORFNames=F2B49_01205 {ECO:0000313|EMBL:KAB8122641.1} PE=3	GO:0003735//structural constituent of ribosome`molecular_function;GO:0005840//ribosome`cellular_component;GO:0006412//translation`biological_process	PF00471.23//Ribosomal_L33`Ribosomal protein L33	WP_153369065.1//50S ribosomal protein L33	TIGR01023.1//rpmG_bact`JCVI: 50S ribosomal protein L33
SCWL1_00079	198	-	hypothetical protein	None	None	WP_153369067.1//hypothetical protein	tr|A0A5N5XT87|A0A5N5XT87_9MOLU//Uncharacterized protein {ECO:0000313|EMBL:KAB8122642.1} OS=Candidatus Phytoplasma sacchari ORFNames=F2B49_01210 {ECO:0000313|EMBL:KAB8122642.1} PE=4	None	None	WP_153369067.1//hypothetical protein	None
SCWL1_00080	300	hup	DNA-binding protein HU	None	COG0776//Bacterial nucleoid DNA-binding protein IHF-alpha`Replication, recombination and repair`L	WP_153369068.1//HU family DNA-binding protein	tr|A0A5N5XT13|A0A5N5XT13_9MOLU//HU family DNA-binding protein {ECO:0000313|EMBL:KAB8122643.1} OS=Candidatus Phytoplasma sacchari ORFNames=F2B49_01215 {ECO:0000313|EMBL:KAB8122643.1} PE=3	GO:0003677//DNA binding`molecular_function	PF00216.24//Bac_DNA_binding`Bacterial DNA-binding protein	WP_153369068.1//HU family DNA-binding protein	TIGR00988.1//hip`JCVI: integration host factor subunit beta;TIGR00987.1//himA`JCVI: integration host factor subunit alpha
SCWL1_00081	978	gpsA	Glycerol-3-phosphate dehydrogenase [NAD(P)+]	K00057//gpsA`glycerol-3-phosphate dehydrogenase (NAD(P)+) [EC:1.1.1.94]	COG0240//Glycerol-3-phosphate dehydrogenase`Energy production and conversion`C	WP_153369070.1//NAD(P)H-dependent glycerol-3-phosphate dehydrogenase	tr|A0A5N5XSC9|A0A5N5XSC9_9MOLU//Glycerol-3-phosphate dehydrogenase [NAD(P)+] {ECO:0000256|HAMAP-Rule:MF_00394} EC=1.1.1.94 {ECO:0000256|HAMAP-Rule:MF_00394} NAD(P)H-dependent glycerol-3-phosphate dehydrogenase {ECO:0000256|HAMAP-Rule:MF_00394} OS=Candidatus Phytoplasma sacchari ORFNames=F2B49_01220 {ECO:0000313|EMBL:KAB8122644.1} PE=3	GO:0004367//glycerol-3-phosphate dehydrogenase [NAD+] activity`molecular_function;GO:0005975//carbohydrate metabolic process`biological_process;GO:0006650//glycerophospholipid metabolic process`biological_process;GO:0009331//glycerol-3-phosphate dehydrogenase complex`cellular_component;GO:0046168//glycerol-3-phosphate catabolic process`biological_process;GO:0046167//glycerol-3-phosphate biosynthe…	PF03721.17//UDPG_MGDP_dh_N`UDP-glucose/GDP-mannose dehydrogenase family, NAD binding domain;PF03807.20//F420_oxidored`NADP oxidoreductase coenzyme F420-dependent;PF01210.26//NAD_Gly3P_dh_N`NAD-dependent glycerol-3-phosphate dehydrogenase N-terminus;PF02558.19//ApbA`Ketopantoate reductase PanE/ApbA;PF07479.17//NAD_Gly3P_dh_C`NAD-dependent glycerol-3-phosphate dehydrogenase C-terminus;PF20618.1//GP…	WP_153369070.1//NAD(P)H-dependent glycerol-3-phosphate dehydrogenase	TIGR00745.1//apbA_panE`JCVI: 2-dehydropantoate 2-reductase;TIGR03376.1//glycerol3P_DH`JCVI: glycerol-3-phosphate dehydrogenase (NAD(+))
SCWL1_00082	1338	der	GTPase Der	None	COG1160//Double Era-like domain GTPase Der`Translation, ribosomal structure and biogenesis`J	WP_153369072.1//ribosome biogenesis GTPase Der	tr|A0A5N5XX55|A0A5N5XX55_9MOLU//GTPase Der {ECO:0000256|HAMAP-Rule:MF_00195, ECO:0000256|RuleBase:RU004481} GTP-binding protein EngA {ECO:0000256|HAMAP-Rule:MF_00195} OS=Candidatus Phytoplasma sacchari ORFNames=F2B49_01225 {ECO:0000313|EMBL:KAB8122645.1} PE=3	GO:0042254//ribosome biogenesis`biological_process;GO:0005525//GTP binding`molecular_function	PF01926.26//MMR_HSR1`50S ribosome-binding GTPase;PF02421.21//FeoB_N`Ferrous iron transport protein B;PF02421.21//FeoB_N`Ferrous iron transport protein B;PF01926.26//MMR_HSR1`50S ribosome-binding GTPase;PF04548.19//AIG1`AIG1 family;PF00009.30//GTP_EFTU`Elongation factor Tu GTP binding domain;PF14714.9//KH_dom-like`KH-domain-like of EngA bacterial GTPase enzymes, C-terminal	WP_153369072.1//ribosome biogenesis GTPase Der	TIGR00450.1//mnmE_trmE_thdF`JCVI: tRNA uridine-5-carboxymethylaminomethyl(34) synthesis GTPase MnmE;TIGR03156.1//GTP_HflX`JCVI: GTPase HflX;TIGR03598.1//GTPase_YsxC`JCVI: ribosome biogenesis GTP-binding protein YihA/YsxC;TIGR00231.1//small_GTP`JCVI: GTP-binding protein;TIGR03918.1//GTP_HydF`JCVI: [FeFe] hydrogenase H-cluster maturation GTPase HydF;TIGR00436.1//era`JCVI: GTPase Era;TIGR03594.1//GT…
SCWL1_00083	579	efp	Elongation factor P	None	COG0231//Translation elongation factor P (EF-P)/translation initiation factor 5A (eIF-5A)`Translation, ribosomal structure and biogenesis`J	WP_153369074.1//elongation factor P	tr|A0A5N5XSI4|A0A5N5XSI4_9MOLU//Elongation factor P {ECO:0000256|HAMAP-Rule:MF_00141} Short=EF-P {ECO:0000256|HAMAP-Rule:MF_00141} OS=Candidatus Phytoplasma sacchari ORFNames=F2B49_01230 {ECO:0000313|EMBL:KAB8122646.1} PE=3	GO:0005737//cytoplasm`cellular_component;GO:0003746//translation elongation factor activity`molecular_function	PF08207.15//EFP_N`Elongation factor P (EF-P) KOW-like domain;PF01132.23//EFP`Elongation factor P (EF-P) OB domain;PF09285.14//Elong-fact-P_C`Elongation factor P, C-terminal	WP_153369074.1//elongation factor P	TIGR00038.1//efp`JCVI: elongation factor P;TIGR02178.1//yeiP`JCVI: elongation factor P-like protein YeiP
SCWL1_00084	888	miaA	tRNA dimethylallyltransferase	K00791//miaA, TRIT1`tRNA dimethylallyltransferase [EC:2.5.1.75]	COG0324//tRNA A37 N6-isopentenylltransferase MiaA`Translation, ribosomal structure and biogenesis`J	WP_153369077.1//tRNA (adenosine(37)-N6)-dimethylallyltransferase MiaA	tr|A0A5N5XTA4|A0A5N5XTA4_9MOLU//tRNA dimethylallyltransferase {ECO:0000256|HAMAP-Rule:MF_00185} EC=2.5.1.75 {ECO:0000256|HAMAP-Rule:MF_00185} Dimethylallyl diphosphate:tRNA dimethylallyltransferase {ECO:0000256|HAMAP-Rule:MF_00185} Short=DMAPP:tRNA dimethylallyltransferase {ECO:0000256|HAMAP-Rule:MF_00185} Short=DMATase {ECO:0000256|HAMAP-Rule:MF_00185} Isopentenyl-diphosphate:tRNA isopentenyltra…	GO:0052381//tRNA dimethylallyltransferase activity`molecular_function;GO:0008033//tRNA processing`biological_process;GO:0005524//ATP binding`molecular_function	PF01715.20//IPPT`IPP transferase	WP_153369077.1//tRNA (adenosine(37)-N6)-dimethylallyltransferase MiaA	TIGR00174.1//miaA`JCVI: tRNA (adenosine(37)-N6)-dimethylallyltransferase MiaA
SCWL1_00085	771	ymdB	2',3'-cyclic-nucleotide 2'-phosphodiesterase	K09769//ymdB`2',3'-cyclic-nucleotide 2'-phosphodiesterase [EC:3.1.4.16]	COG1692//2',3'- and 3',5'-cNMP phosphodiesterase YmdB, calcineurin family`Signal transduction mechanisms`T	WP_153369079.1//TIGR00282 family metallophosphoesterase	tr|A0A5N5XW50|A0A5N5XW50_9MOLU//TIGR00282 family metallophosphoesterase {ECO:0000313|EMBL:KAB8122647.1} OS=Candidatus Phytoplasma sacchari ORFNames=F2B49_01240 {ECO:0000313|EMBL:KAB8122647.1} PE=4	GO:0046872//metal ion binding`molecular_function	PF13277.9//YmdB`YmdB-like protein	WP_153369079.1//TIGR00282 family metallophosphoesterase	TIGR00282.1//TIGR00282`JCVI: TIGR00282 family metallophosphoesterase
SCWL1_00086	1587	rny	Ribonuclease Y	K18682//rny`ribonucrease Y [EC:3.1.-.-]	COG1418//HD superfamily phosphodieaserase, includes HD domain of RNase Y`Translation, ribosomal structure and biogenesis`J;COG1418//HD superfamily phosphodieaserase, includes HD domain of RNase Y`General function prediction only`R	WP_152309704.1//ribonuclease Y	tr|A0A5N5XRW4|A0A5N5XRW4_9MOLU//Ribonuclease Y {ECO:0000256|HAMAP-Rule:MF_00335} Short=RNase Y {ECO:0000256|HAMAP-Rule:MF_00335} EC=3.1.-.- {ECO:0000256|HAMAP-Rule:MF_00335} OS='Cynodon dactylon' phytoplasma ORFNames=F1741_00765 {ECO:0000313|EMBL:KAB8122060.1} PE=3	GO:0006402//mRNA catabolic process`biological_process;GO:0016021//integral component of membrane`cellular_component;GO:0004521//endoribonuclease activity`molecular_function;GO:0003723//RNA binding`molecular_function;GO:0005886//plasma membrane`cellular_component	PF12072.11//RNase_Y_N`RNase Y N-terminal region;PF01966.25//HD`HD domain	WP_152309704.1//ribonuclease Y	TIGR03319.1//RNase_Y`JCVI: ribonuclease Y;TIGR00277.1//HDIG`JCVI: HDIG domain-containing protein
SCWL1_00087	417	-	hypothetical protein	None	None	None	None	None	None	None	None
SCWL1_00088	2232	pcrA	ATP-dependent DNA helicase PcrA	K03657//uvrD, pcrA`DNA helicase II / ATP-dependent DNA helicase PcrA [EC:3.6.4.12]	COG0210//Superfamily I DNA or RNA helicase`Replication, recombination and repair`L	WP_153369081.1//UvrD-helicase domain-containing protein	tr|A0A5N5XSE6|A0A5N5XSE6_9MOLU//DNA helicase {ECO:0000256|ARBA:ARBA00012551} EC=3.6.4.12 {ECO:0000256|ARBA:ARBA00012551} OS=Candidatus Phytoplasma sacchari ORFNames=F2B49_01250 {ECO:0000313|EMBL:KAB8122648.1} PE=3	GO:0003678//DNA helicase activity`molecular_function;GO:0016887//ATP hydrolysis activity`molecular_function;GO:0005524//ATP binding`molecular_function;GO:0003677//DNA binding`molecular_function	PF00580.24//UvrD-helicase`UvrD/REP helicase N-terminal domain;PF13245.9//AAA_19`AAA domain;PF13361.9//UvrD_C`UvrD-like helicase C-terminal domain	WP_153369081.1//UvrD-helicase domain-containing protein	TIGR01073.1//pcrA`JCVI: DNA helicase PcrA;TIGR01075.1//uvrD`JCVI: DNA helicase II;TIGR01074.1//rep`JCVI: DNA helicase Rep
SCWL1_00089	771	tpiA	Triosephosphate isomerase	K01803//TPI, tpiA`triosephosphate isomerase (TIM) [EC:5.3.1.1]	COG0149//Triosephosphate isomerase`Carbohydrate transport and metabolism`G	WP_153369083.1//triose-phosphate isomerase	tr|A0A5N5XVB4|A0A5N5XVB4_9MOLU//Triosephosphate isomerase {ECO:0000256|RuleBase:RU363013} EC=5.3.1.1 {ECO:0000256|RuleBase:RU363013} OS=Candidatus Phytoplasma sacchari ORFNames=F2B49_01255 {ECO:0000313|EMBL:KAB8122649.1} PE=3	GO:0005737//cytoplasm`cellular_component;GO:0006096//glycolytic process`biological_process;GO:0004807//triose-phosphate isomerase activity`molecular_function;GO:0006094//gluconeogenesis`biological_process	PF00121.21//TIM`Triosephosphate isomerase	WP_153369083.1//triose-phosphate isomerase	TIGR00419.1//tim`JCVI: triose-phosphate isomerase
SCWL1_00090	552	puuR	HTH-type transcriptional regulator PuuR	None	COG1396//Transcriptional regulator, contains XRE-family HTH domain`Transcription`K	WP_153369085.1//helix-turn-helix transcriptional regulator	tr|A0A5N5XTI6|A0A5N5XTI6_9MOLU//Helix-turn-helix domain-containing protein {ECO:0000313|EMBL:KAB8122650.1} OS=Candidatus Phytoplasma sacchari ORFNames=F2B49_01260 {ECO:0000313|EMBL:KAB8122650.1} PE=4	GO:0003677//DNA binding`molecular_function	PF12844.10//HTH_19`Helix-turn-helix domain;PF01381.25//HTH_3`Helix-turn-helix	WP_153369085.1//helix-turn-helix transcriptional regulator	TIGR03070.1//couple_hipB`JCVI: type II toxin-antitoxin system Y4mF family antitoxin
SCWL1_00091	1308	-	hypothetical protein	None	None	KAB8122651.1//hypothetical protein F2B49_01265	tr|A0A5N5XSD4|A0A5N5XSD4_9MOLU//Uncharacterized protein {ECO:0000313|EMBL:KAB8122651.1} OS=Candidatus Phytoplasma sacchari ORFNames=F2B49_01265 {ECO:0000313|EMBL:KAB8122651.1} PE=4	None	None	WP_153369086.1//hypothetical protein	None
SCWL1_00092	1668	-	hypothetical protein	None	None	WP_153369086.1//hypothetical protein	tr|A0A5N5XSD4|A0A5N5XSD4_9MOLU//Uncharacterized protein {ECO:0000313|EMBL:KAB8122651.1} OS=Candidatus Phytoplasma sacchari ORFNames=F2B49_01265 {ECO:0000313|EMBL:KAB8122651.1} PE=4	None	None	WP_153369086.1//hypothetical protein	None
SCWL1_00093	573	ruvA	Holliday junction ATP-dependent DNA helicase RuvA	K03550//ruvA`holliday junction DNA helicase RuvA [EC:3.6.4.12]	COG0632//Holliday junction resolvasome RuvABC DNA-binding subunit`Replication, recombination and repair`L	WP_153369088.1//Holliday junction branch migration protein RuvA	tr|A0A5N5XT23|A0A5N5XT23_9MOLU//Holliday junction ATP-dependent DNA helicase RuvA {ECO:0000256|HAMAP-Rule:MF_00031} EC=3.6.4.12 {ECO:0000256|HAMAP-Rule:MF_00031} OS=Candidatus Phytoplasma sacchari ORFNames=F2B49_01275 {ECO:0000313|EMBL:KAB8122653.1} PE=3	GO:0006310//DNA recombination`biological_process;GO:0009379//Holliday junction helicase complex`cellular_component;GO:0009378//four-way junction helicase activity`molecular_function;GO:0009432//SOS response`biological_process;GO:0006281//DNA repair`biological_process;GO:0016887//ATP hydrolysis activity`molecular_function;GO:0003677//DNA binding`molecular_function;GO:0005524//ATP binding`molecular…	PF01330.24//RuvA_N`RuvA N terminal domain;PF14520.9//HHH_5`Helix-hairpin-helix domain	WP_153369088.1//Holliday junction branch migration protein RuvA	TIGR00084.1//ruvA`JCVI: Holliday junction branch migration protein RuvA
SCWL1_00094	1005	ruvB_1	Holliday junction ATP-dependent DNA helicase RuvB	K03551//ruvB`holliday junction DNA helicase RuvB [EC:3.6.4.12]	COG2255//Holliday junction resolvasome RuvABC, ATP-dependent DNA helicase subunit RuvB`Replication, recombination and repair`L	WP_153369090.1//Holliday junction branch migration DNA helicase RuvB	tr|A0A5N5XSD7|A0A5N5XSD7_9MOLU//Holliday junction ATP-dependent DNA helicase RuvB {ECO:0000256|HAMAP-Rule:MF_00016} EC=3.6.4.12 {ECO:0000256|HAMAP-Rule:MF_00016} OS=Candidatus Phytoplasma sacchari ORFNames=F2B49_01280 {ECO:0000313|EMBL:KAB8122654.1} PE=3	GO:0006310//DNA recombination`biological_process;GO:0009378//four-way junction helicase activity`molecular_function;GO:0009432//SOS response`biological_process;GO:0006281//DNA repair`biological_process;GO:0016887//ATP hydrolysis activity`molecular_function;GO:0003677//DNA binding`molecular_function;GO:0005524//ATP binding`molecular_function	PF05496.15//RuvB_N`Holliday junction DNA helicase RuvB P-loop domain;PF07728.17//AAA_5`AAA domain (dynein-related subfamily);PF00004.32//AAA`ATPase family associated with various cellular activities (AAA);PF17864.4//AAA_lid_4`RuvB AAA lid domain;PF05491.16//RuvB_C`RuvB C-terminal winged helix domain	WP_153369090.1//Holliday junction branch migration DNA helicase RuvB	TIGR00635.1//ruvB`JCVI: Holliday junction branch migration DNA helicase RuvB;TIGR02881.1//spore_V_K`JCVI: stage V sporulation protein K
SCWL1_00095	696	metN	Methionine import ATP-binding protein MetN	K02071//metN`D-methionine transport system ATP-binding protein	COG1135//ABC-type methionine transport system, ATPase component`Amino acid transport and metabolism`E	WP_153369093.1//ABC transporter ATP-binding protein	tr|A0A5N5XX62|A0A5N5XX62_9MOLU//ABC transporter ATP-binding protein {ECO:0000313|EMBL:KAB8122655.1} OS=Candidatus Phytoplasma sacchari ORFNames=F2B49_01285 {ECO:0000313|EMBL:KAB8122655.1} PE=4	GO:0042626//ATPase-coupled transmembrane transporter activity`molecular_function;GO:0015821//methionine transport`biological_process;GO:0005524//ATP binding`molecular_function	PF00005.30//ABC_tran`ABC transporter	WP_153369093.1//ABC transporter ATP-binding protein	TIGR02324.1//CP_lyasePhnL`JCVI: phosphonate C-P lyase system protein PhnL;TIGR02673.1//FtsE`JCVI: cell division ATP-binding protein FtsE;TIGR02314.1//ABC_MetN`JCVI: methionine ABC transporter ATP-binding protein MetN;TIGR02315.1//ABC_phnC`JCVI: phosphonate ABC transporter ATP-binding protein;TIGR02211.1//LolD_lipo_ex`JCVI: lipoprotein-releasing ABC transporter ATP-binding protein LolD;TIGR04406.1…
SCWL1_00096	993	metQ	family ABC transporter substrate-binding protein MetQ	None	COG1464//ABC-type metal ion transport system, periplasmic component/surface antigen`Inorganic ion transport and metabolism`P	WP_153369095.1//MetQ/NlpA family ABC transporter substrate-binding protein	tr|A0A5N5XSJ4|A0A5N5XSJ4_9MOLU//Uncharacterized protein {ECO:0000313|EMBL:KAB8122656.1} OS=Candidatus Phytoplasma sacchari ORFNames=F2B49_01290 {ECO:0000313|EMBL:KAB8122656.1} PE=3	GO:0016021//integral component of membrane`cellular_component	PF03180.17//Lipoprotein_9`NlpA lipoprotein	WP_153369095.1//MetQ/NlpA family ABC transporter substrate-binding protein	None
SCWL1_00097	780	metI	Methionine import ATP-binding protein MetI	K02072//metI`D-methionine transport system permease protein	COG2011//ABC-type methionine transport system, permease component`Amino acid transport and metabolism`E	WP_153369097.1//ABC transporter permease subunit	tr|A0A5N5XW60|A0A5N5XW60_9MOLU//ABC transporter permease subunit {ECO:0000313|EMBL:KAB8122657.1} OS=Candidatus Phytoplasma sacchari ORFNames=F2B49_01295 {ECO:0000313|EMBL:KAB8122657.1} PE=3	GO:0016021//integral component of membrane`cellular_component;GO:0055085//transmembrane transport`biological_process;GO:0005886//plasma membrane`cellular_component	PF00528.25//BPD_transp_1`Binding-protein-dependent transport system inner membrane component	WP_153369097.1//ABC transporter permease subunit	None
SCWL1_00098	1092	pdhA	Pyruvate dehydrogenase E1 component subunit alpha	K00161//PDHA, pdhA`pyruvate dehydrogenase E1 component alpha subunit [EC:1.2.4.1]	COG1071//TPP-dependent pyruvate or acetoin dehydrogenase subunit alpha`Energy production and conversion`C	WP_153369099.1//pyruvate dehydrogenase (acetyl-transferring) E1 component subunit alpha	tr|A0A5N5XSF4|A0A5N5XSF4_9MOLU//Pyruvate dehydrogenase E1 component subunit alpha {ECO:0000256|RuleBase:RU366007} EC=1.2.4.1 {ECO:0000256|RuleBase:RU366007} OS=Candidatus Phytoplasma sacchari ORFNames=F2B49_01300 {ECO:0000313|EMBL:KAB8122658.1} PE=4	GO:0004739//pyruvate dehydrogenase (acetyl-transferring) activity`molecular_function;GO:0006096//glycolytic process`biological_process	PF00676.23//E1_dh`Dehydrogenase E1 component	WP_153369099.1//pyruvate dehydrogenase (acetyl-transferring) E1 component subunit alpha	TIGR03181.1//PDH_E1_alph_x`JCVI: pyruvate dehydrogenase (acetyl-transferring) E1 component subunit alpha;TIGR03182.1//PDH_E1_alph_y`JCVI: pyruvate dehydrogenase (acetyl-transferring) E1 component subunit alpha
SCWL1_00099	999	pdhB	Pyruvate dehydrogenase E1 component subunit beta	K00162//PDHB, pdhB`pyruvate dehydrogenase E1 component beta subunit [EC:1.2.4.1]	COG0022//Pyruvate/2-oxoglutarate/acetoin dehydrogenase complex, dehydrogenase (E1) component, beta subunit`Energy production and conversion`C	WP_153369101.1//alpha-ketoacid dehydrogenase subunit beta	tr|A0A5N5XVC5|A0A5N5XVC5_9MOLU//Alpha-ketoacid dehydrogenase subunit beta {ECO:0000313|EMBL:KAB8122659.1} OS=Candidatus Phytoplasma sacchari ORFNames=F2B49_01305 {ECO:0000313|EMBL:KAB8122659.1} PE=4	GO:0003824//catalytic activity`molecular_function	PF02779.27//Transket_pyr`Transketolase, pyrimidine binding domain;PF02780.23//Transketolase_C`Transketolase, C-terminal domain	WP_153369101.1//alpha-ketoacid dehydrogenase subunit beta	TIGR00204.1//dxs`JCVI: 1-deoxy-D-xylulose-5-phosphate synthase
SCWL1_00100	282	pdhC_1	Dihydrolipoyllysine-residue acetyltransferase component of pyruvate dehydrogenase complex	K00627//DLAT, aceF, pdhC`pyruvate dehydrogenase E2 component (dihydrolipoamide acetyltransferase) [EC:2.3.1.12]	COG0508//Pyruvate/2-oxoglutarate dehydrogenase complex, dihydrolipoamide acyltransferase (E2) component`Energy production and conversion`C	WP_152309691.1//biotin/lipoyl-binding protein	tr|A0A5N5XWK1|A0A5N5XWK1_9MOLU//Biotin/lipoyl-binding protein {ECO:0000313|EMBL:KAB8122047.1} OS='Cynodon dactylon' phytoplasma ORFNames=F1741_00700 {ECO:0000313|EMBL:KAB8122047.1} PE=4	None	PF00364.25//Biotin_lipoyl`Biotin-requiring enzyme	WP_152309691.1//biotin/lipoyl-binding protein	None
SCWL1_00101	753	pdhC_2	Dihydrolipoyllysine-residue acetyltransferase component of pyruvate dehydrogenase complex	K00627//DLAT, aceF, pdhC`pyruvate dehydrogenase E2 component (dihydrolipoamide acetyltransferase) [EC:2.3.1.12]	COG0508//Pyruvate/2-oxoglutarate dehydrogenase complex, dihydrolipoamide acyltransferase (E2) component`Energy production and conversion`C	WP_152309690.1//2-oxo acid dehydrogenase subunit E2	tr|A0A5N5XRT3|A0A5N5XRT3_9MOLU//2-oxo acid dehydrogenase subunit E2 {ECO:0000313|EMBL:KAB8122046.1} OS='Cynodon dactylon' phytoplasma ORFNames=F1741_00695 {ECO:0000313|EMBL:KAB8122046.1} PE=4	GO:0016746//acyltransferase activity`molecular_function	PF00198.26//2-oxoacid_dh`2-oxoacid dehydrogenases acyltransferase (catalytic domain)	WP_152309690.1//2-oxo acid dehydrogenase subunit E2	TIGR01347.1//sucB`JCVI: dihydrolipoyllysine-residue succinyltransferase;TIGR01349.1//PDHac_trf_mito`JCVI: pyruvate dehydrogenase complex dihydrolipoamide acetyltransferase;TIGR01348.1//PDHac_trf_long`JCVI: dihydrolipoyllysine-residue acetyltransferase;TIGR02927.1//SucB_Actino`JCVI: 2-oxoglutarate dehydrogenase, E2 component, dihydrolipoamide succinyltransferase
SCWL1_00102	1404	pdhD	Dihydrolipoyl dehydrogenase	K00382//DLD, lpd, pdhD`dihydrolipoamide dehydrogenase [EC:1.8.1.4]	COG1249//Dihydrolipoamide dehydrogenase (E3) component of pyruvate/2-oxoglutarate dehydrogenase complex or glutathione oxidoreductase`Energy production and conversion`C	WP_153369104.1//dihydrolipoyl dehydrogenase	tr|A0A5N5XTJ7|A0A5N5XTJ7_9MOLU//Dihydrolipoyl dehydrogenase {ECO:0000256|ARBA:ARBA00012608, ECO:0000256|RuleBase:RU003692} EC=1.8.1.4 {ECO:0000256|ARBA:ARBA00012608, ECO:0000256|RuleBase:RU003692} OS=Candidatus Phytoplasma sacchari ORFNames=F2B49_01315 {ECO:0000313|EMBL:KAB8122660.1} PE=3	GO:0045454//cell redox homeostasis`biological_process;GO:0050660//flavin adenine dinucleotide binding`molecular_function;GO:0004148//dihydrolipoyl dehydrogenase activity`molecular_function	PF07992.17//Pyr_redox_2`Pyridine nucleotide-disulphide oxidoreductase;PF01134.25//GIDA`Glucose inhibited division protein A;PF13738.9//Pyr_redox_3`Pyridine nucleotide-disulphide oxidoreductase;PF00070.30//Pyr_redox`Pyridine nucleotide-disulphide oxidoreductase;PF02852.25//Pyr_redox_dim`Pyridine nucleotide-disulphide oxidoreductase, dimerisation domain	WP_153369104.1//dihydrolipoyl dehydrogenase	TIGR01421.1//gluta_reduc_1`JCVI: glutathione-disulfide reductase;TIGR01424.1//gluta_reduc_2`JCVI: glutathione-disulfide reductase;TIGR01423.1//trypano_reduc`JCVI: trypanothione-disulfide reductase;TIGR01438.1//TGR`JCVI: thioredoxin and glutathione reductase (Provisional);TIGR03452.1//mycothione_red`JCVI: mycothione reductase;TIGR01350.1//lipoamide_DH`JCVI: dihydrolipoyl dehydrogenase;TIGR02032.1/…
SCWL1_00103	756	dtd3	D-aminoacyl-tRNA deacylase	None	COG0084//3'->5' ssDNA/RNA exonuclease TatD`Cell motility`N	WP_153369106.1//TatD family hydrolase	tr|A0A5N5XSE3|A0A5N5XSE3_9MOLU//TatD family deoxyribonuclease {ECO:0000313|EMBL:KAB8122661.1} OS=Candidatus Phytoplasma sacchari ORFNames=F2B49_01320 {ECO:0000313|EMBL:KAB8122661.1} PE=4	GO:0004536//deoxyribonuclease activity`molecular_function	PF01026.24//TatD_DNase`TatD related DNase	WP_153369106.1//TatD family hydrolase	TIGR00010.1//TIGR00010`JCVI: YchF/TatD family DNA exonuclease
SCWL1_00104	216	-	hypothetical protein	None	None	None	None	None	None	None	None
SCWL1_00105	201	-	hypothetical protein	None	None	None	None	None	None	None	None
SCWL1_00106	1059	nrdF	Ribonucleoside-diphosphate reductase subunit beta	K00526//E1.17.4.1B, nrdB, nrdF`ribonucleoside-diphosphate reductase beta chain [EC:1.17.4.1]	COG0208//Ribonucleotide reductase beta subunit, ferritin-like domain`Nucleotide transport and metabolism`F	WP_153369129.1//class 1b ribonucleoside-diphosphate reductase subunit beta	tr|A0A5N5XSE5|A0A5N5XSE5_9MOLU//Ribonucleoside-diphosphate reductase {ECO:0000256|ARBA:ARBA00012274} EC=1.17.4.1 {ECO:0000256|ARBA:ARBA00012274} OS=Candidatus Phytoplasma sacchari ORFNames=F2B49_01415 {ECO:0000313|EMBL:KAB8122294.1} PE=3	GO:0005971//ribonucleoside-diphosphate reductase complex`cellular_component;GO:0004748//ribonucleoside-diphosphate reductase activity, thioredoxin disulfide as acceptor`molecular_function;GO:0009263//deoxyribonucleotide biosynthetic process`biological_process;GO:0006260//DNA replication`biological_process	PF00268.24//Ribonuc_red_sm`Ribonucleotide reductase, small chain	WP_153369129.1//class 1b ribonucleoside-diphosphate reductase subunit beta	TIGR04171.1//RNR_1b_NrdF`JCVI: class 1b ribonucleoside-diphosphate reductase subunit beta
SCWL1_00107	993	recA	Protein RecA	K03553//recA`recombination protein RecA	COG0468//RecA/RadA recombinase`Replication, recombination and repair`L	WP_153369130.1//recombinase RecA	tr|A0A5N5XW18|A0A5N5XW18_9MOLU//Protein RecA {ECO:0000256|HAMAP-Rule:MF_00268, ECO:0000256|RuleBase:RU000526} Recombinase A {ECO:0000256|HAMAP-Rule:MF_00268, ECO:0000256|RuleBase:RU000526} OS=Candidatus Phytoplasma sacchari ORFNames=F2B49_01420 {ECO:0000313|EMBL:KAB8122295.1} PE=3	GO:0005737//cytoplasm`cellular_component;GO:0008094//ATP-dependent activity, acting on DNA`molecular_function;GO:0006281//DNA repair`biological_process;GO:0003697//single-stranded DNA binding`molecular_function;GO:0006310//DNA recombination`biological_process;GO:0009432//SOS response`biological_process;GO:0003684//damaged DNA binding`molecular_function;GO:0005524//ATP binding`molecular_function	PF00154.24//RecA`recA bacterial DNA recombination protein;PF08423.14//Rad51`Rad51	WP_153369130.1//recombinase RecA	TIGR02239.1//recomb_RAD51`JCVI: DNA repair protein RAD51;TIGR02012.1//tigrfam_recA`JCVI: recombinase RecA;TIGR02238.1//recomb_DMC1`JCVI: meiotic recombinase Dmc1;TIGR02236.1//recomb_radA`JCVI: DNA repair and recombination protein RadA;TIGR03881.1//KaiC_arch_4`JCVI: KaiC domain-containing protein;TIGR02237.1//recomb_radB`JCVI: DNA repair and recombination protein RadB
SCWL1_00108	669	pgsA	CDP-diacylglycerol--glycerol-3-phosphate 3-phosphatidyltransferase	K00995//pgsA, PGS1`CDP-diacylglycerol---glycerol-3-phosphate 3-phosphatidyltransferase [EC:2.7.8.5]	COG0558//Phosphatidylglycerophosphate synthase`Lipid transport and metabolism`I	WP_153369131.1//CDP-alcohol phosphatidyltransferase family protein	tr|A0A5N5XSB0|A0A5N5XSB0_9MOLU//CDP-diacylglycerol--glycerol-3-phosphate 3-phosphatidyltransferase {ECO:0000313|EMBL:KAB8122296.1} OS=Candidatus Phytoplasma sacchari ORFNames=F2B49_01425 {ECO:0000313|EMBL:KAB8122296.1} PE=3	GO:0016021//integral component of membrane`cellular_component;GO:0008444//CDP-diacylglycerol-glycerol-3-phosphate 3-phosphatidyltransferase activity`molecular_function;GO:0008654//phospholipid biosynthetic process`biological_process	PF01066.24//CDP-OH_P_transf`CDP-alcohol phosphatidyltransferase	WP_153369131.1//CDP-alcohol phosphatidyltransferase family protein	TIGR00560.1//pgsA`JCVI: CDP-diacylglycerol--glycerol-3-phosphate 3-phosphatidyltransferase
SCWL1_00109	279	rpsT	30S ribosomal protein S20	K02968//RP-S20, rpsT`small subunit ribosomal protein S20	COG0268//Ribosomal protein S20`Translation, ribosomal structure and biogenesis`J	WP_153369134.1//30S ribosomal protein S20	tr|A0A5N5XV74|A0A5N5XV74_9MOLU//30S ribosomal protein S20 {ECO:0000256|HAMAP-Rule:MF_00500} OS=Candidatus Phytoplasma sacchari ORFNames=F2B49_01430 {ECO:0000313|EMBL:KAB8122297.1} PE=3	GO:0003735//structural constituent of ribosome`molecular_function;GO:0006412//translation`biological_process;GO:0005840//ribosome`cellular_component;GO:0019843//rRNA binding`molecular_function	PF01649.21//Ribosomal_S20p`Ribosomal protein S20	WP_153369134.1//30S ribosomal protein S20	TIGR00029.2//S20`JCVI: 30S ribosomal protein S20
SCWL1_00110	1272	serS	Serine--tRNA ligase	K01875//SARS, serS`seryl-tRNA synthetase [EC:6.1.1.11]	COG0172//Seryl-tRNA synthetase`Translation, ribosomal structure and biogenesis`J	WP_153369136.1//serine--tRNA ligase	tr|A0A5N5XTF1|A0A5N5XTF1_9MOLU//Serine--tRNA ligase {ECO:0000256|HAMAP-Rule:MF_00176} EC=6.1.1.11 {ECO:0000256|HAMAP-Rule:MF_00176} Seryl-tRNA synthetase {ECO:0000256|HAMAP-Rule:MF_00176} Short=SerRS {ECO:0000256|HAMAP-Rule:MF_00176} Seryl-tRNA(Ser/Sec) synthetase {ECO:0000256|HAMAP-Rule:MF_00176} OS=Candidatus Phytoplasma sacchari ORFNames=F2B49_01435 {ECO:0000313|EMBL:KAB8122298.1} PE=3	GO:0005737//cytoplasm`cellular_component;GO:0006434//seryl-tRNA aminoacylation`biological_process;GO:0016260//selenocysteine biosynthetic process`biological_process;GO:0097056//selenocysteinyl-tRNA(Sec) biosynthetic process`biological_process;GO:0004828//serine-tRNA ligase activity`molecular_function;GO:0005524//ATP binding`molecular_function	PF02403.25//Seryl_tRNA_N`Seryl-tRNA synthetase N-terminal domain;PF00587.28//tRNA-synt_2b`tRNA synthetase class II core domain (G, H, P, S and T)	WP_153369136.1//serine--tRNA ligase	TIGR00414.1//serS`JCVI: serine--tRNA ligase
SCWL1_00111	1878	ftsH_3	ATP-dependent zinc metalloprotease FtsH	None	COG0465//ATP-dependent Zn proteases`Posttranslational modification, protein turnover, chaperones`O	WP_153369138.1//ATP-dependent zinc metalloprotease FtsH	tr|A0A5N5XS95|A0A5N5XS95_9MOLU//ATP-dependent zinc metalloprotease FtsH {ECO:0000256|HAMAP-Rule:MF_01458} EC=3.4.24.- {ECO:0000256|HAMAP-Rule:MF_01458} OS=Candidatus Phytoplasma sacchari ORFNames=F2B49_01440 {ECO:0000313|EMBL:KAB8122299.1} PE=3	GO:0004176//ATP-dependent peptidase activity`molecular_function;GO:0004222//metalloendopeptidase activity`molecular_function;GO:0016021//integral component of membrane`cellular_component;GO:0008270//zinc ion binding`molecular_function;GO:0016887//ATP hydrolysis activity`molecular_function;GO:0005886//plasma membrane`cellular_component;GO:0005524//ATP binding`molecular_function;GO:0030163//protein…	PF00004.32//AAA`ATPase family associated with various cellular activities (AAA);PF17862.4//AAA_lid_3`AAA+ lid domain;PF01434.21//Peptidase_M41`Peptidase family M41	WP_153369138.1//ATP-dependent zinc metalloprotease FtsH	TIGR01241.2//FtsH_fam`JCVI: ATP-dependent zinc metalloprotease FtsH;TIGR01243.1//CDC48`JCVI: CDC48 family AAA ATPase;TIGR01242.2//TIGR01242`JCVI: proteasome-activating nucleotidase;TIGR03689.1//pup_AAA`JCVI: proteasome ATPase
SCWL1_00112	909	rluD	Ribosomal large subunit pseudouridine synthase D	None	COG0564//Pseudouridine synthase RluA, 23S rRNA- or tRNA-specific`Translation, ribosomal structure and biogenesis`J	WP_153369140.1//RluA family pseudouridine synthase	tr|A0A5N5XT56|A0A5N5XT56_9MOLU//Pseudouridine synthase {ECO:0000256|RuleBase:RU362028} EC=5.4.99.- {ECO:0000256|RuleBase:RU362028} OS=Candidatus Phytoplasma sacchari ORFNames=F2B49_01445 {ECO:0000313|EMBL:KAB8122300.1} PE=3	GO:0120159//rRNA pseudouridine synthase activity`molecular_function;GO:0000455//enzyme-directed rRNA pseudouridine synthesis`biological_process;GO:0003723//RNA binding`molecular_function	PF01479.28//S4`S4 domain;PF00849.25//PseudoU_synth_2`RNA pseudouridylate synthase	WP_153369140.1//RluA family pseudouridine synthase	TIGR00005.1//rluA_subfam`JCVI: RluA family pseudouridine synthase;TIGR01621.1//RluA-like`JCVI: TIGR01621 family pseudouridine synthase;TIGR00093.1//TIGR00093`JCVI: pseudouridine synthase
SCWL1_00113	1704	argS	Arginine--tRNA ligase	K01887//RARS, argS`arginyl-tRNA synthetase [EC:6.1.1.19]	COG0018//Arginyl-tRNA synthetase`Translation, ribosomal structure and biogenesis`J	WP_153369142.1//arginine--tRNA ligase	tr|A0A5N5XSY2|A0A5N5XSY2_9MOLU//Arginine--tRNA ligase {ECO:0000256|ARBA:ARBA00012837} EC=6.1.1.19 {ECO:0000256|ARBA:ARBA00012837} OS=Candidatus Phytoplasma sacchari ORFNames=F2B49_01450 {ECO:0000313|EMBL:KAB8122301.1} PE=3	GO:0006420//arginyl-tRNA aminoacylation`biological_process;GO:0004814//arginine-tRNA ligase activity`molecular_function;GO:0005524//ATP binding`molecular_function	PF00750.22//tRNA-synt_1d`tRNA synthetases class I (R);PF05746.18//DALR_1`DALR anticodon binding domain	WP_153369142.1//arginine--tRNA ligase	TIGR00456.1//argS`JCVI: arginine--tRNA ligase
SCWL1_00114	2013	ligA	DNA ligase	K01972//E6.5.1.2, ligA, ligB`DNA ligase (NAD+) [EC:6.5.1.2]	COG0272//NAD-dependent DNA ligase`Replication, recombination and repair`L	WP_153369143.1//NAD-dependent DNA ligase LigA	tr|A0A5N5XS96|A0A5N5XS96_9MOLU//DNA ligase {ECO:0000256|HAMAP-Rule:MF_01588} EC=6.5.1.2 {ECO:0000256|HAMAP-Rule:MF_01588} Polydeoxyribonucleotide synthase [NAD(+)] {ECO:0000256|HAMAP-Rule:MF_01588} OS=Candidatus Phytoplasma sacchari ORFNames=F2B49_01455 {ECO:0000313|EMBL:KAB8122302.1} PE=3	GO:0006260//DNA replication`biological_process;GO:0046872//metal ion binding`molecular_function;GO:0003911//DNA ligase (NAD+) activity`molecular_function;GO:0006281//DNA repair`biological_process	PF01653.21//DNA_ligase_aden`NAD-dependent DNA ligase adenylation domain;PF03120.19//DNA_ligase_OB`NAD-dependent DNA ligase OB-fold domain;PF12826.10//HHH_2`Helix-hairpin-helix motif;PF00533.29//BRCT`BRCA1 C Terminus (BRCT) domain	WP_153369143.1//NAD-dependent DNA ligase LigA	TIGR00575.1//dnlj`JCVI: NAD-dependent DNA ligase LigA
SCWL1_00115	345	acpS	Holo-[acyl-carrier-protein] synthase	K00997//acpS`holo-[acyl-carrier protein] synthase [EC:2.7.8.7]	COG0736//Phosphopantetheinyl transferase (holo-ACP synthase)`Lipid transport and metabolism`I	WP_153369144.1//holo-ACP synthase	tr|A0A5N5XX30|A0A5N5XX30_9MOLU//Holo-[acyl-carrier-protein] synthase {ECO:0000256|HAMAP-Rule:MF_00101} Short=Holo-ACP synthase {ECO:0000256|HAMAP-Rule:MF_00101} EC=2.7.8.7 {ECO:0000256|HAMAP-Rule:MF_00101} 4'-phosphopantetheinyl transferase AcpS {ECO:0000256|HAMAP-Rule:MF_00101} OS=Candidatus Phytoplasma sacchari ORFNames=F2B49_01460 {ECO:0000313|EMBL:KAB8122303.1} PE=3	GO:0005737//cytoplasm`cellular_component;GO:0006633//fatty acid biosynthetic process`biological_process;GO:0008897//holo-[acyl-carrier-protein] synthase activity`molecular_function;GO:0000287//magnesium ion binding`molecular_function	PF01648.23//ACPS`4'-phosphopantetheinyl transferase superfamily	WP_153369144.1//holo-ACP synthase	TIGR00556.1//pantethn_trn`JCVI: phosphopantetheine--protein transferase domain (Provisional);TIGR00516.1//acpS`JCVI: holo-ACP synthase
SCWL1_00116	450	spxA	Regulatory protein Spx	None	COG1393//Arsenate reductase or related protein, glutaredoxin family`Inorganic ion transport and metabolism`P	WP_153369145.1//Spx/MgsR family RNA polymerase-binding regulatory protein	tr|A0A5N5XSF6|A0A5N5XSF6_9MOLU//Spx/MgsR family RNA polymerase-binding regulatory protein {ECO:0000313|EMBL:KAB8122304.1} OS=Candidatus Phytoplasma sacchari ORFNames=F2B49_01465 {ECO:0000313|EMBL:KAB8122304.1} PE=3	None	PF03960.18//ArsC`ArsC family	WP_153369145.1//Spx/MgsR family RNA polymerase-binding regulatory protein	TIGR02196.1//GlrX_YruB`JCVI: glutaredoxin-like protein, YruB-family (Provisional);TIGR02194.1//GlrX_NrdH`JCVI: glutaredoxin-like protein NrdH;TIGR00014.1//arsC`JCVI: arsenate reductase (glutaredoxin);TIGR01617.1//arsC_related`JCVI: Spx/MgsR family RNA polymerase-binding regulatory protein
SCWL1_00117	453	-	putative Hsp20 family chaperone	None	COG0071//Small heat shock protein IbpA, HSP20 family`Posttranslational modification, protein turnover, chaperones`O	WP_153369146.1//Hsp20/alpha crystallin family protein	tr|A0A5N5XW26|A0A5N5XW26_9MOLU//Hsp20/alpha crystallin family protein {ECO:0000313|EMBL:KAB8122305.1} OS=Candidatus Phytoplasma sacchari ORFNames=F2B49_01470 {ECO:0000313|EMBL:KAB8122305.1} PE=3	None	PF00011.24//HSP20`Hsp20/alpha crystallin family	WP_153369146.1//Hsp20/alpha crystallin family protein	None
SCWL1_00118	870	-	hypothetical protein	None	None	WP_153369147.1//DUF5320 domain-containing protein	tr|A0A139JQB6|A0A139JQB6_9MOLU//Uncharacterized protein {ECO:0000313|EMBL:KXT29171.1} OS=Candidatus Phytoplasma oryzae ORFNames=AXA84_0323 {ECO:0000313|EMBL:KXT29171.1} PE=4	GO:0016021//integral component of membrane`cellular_component	None	WP_153369147.1//DUF5320 domain-containing protein	None
SCWL1_00119	447	mscL	Large-conductance mechanosensitive channel	None	COG1970//Large-conductance mechanosensitive channel`Cell wall/membrane/envelope biogenesis`M	WP_153369148.1//large conductance mechanosensitive channel protein MscL	tr|A0A5N5XV83|A0A5N5XV83_9MOLU//Large conductance mechanosensitive channel protein MscL {ECO:0000313|EMBL:KAB8122307.1} OS=Candidatus Phytoplasma sacchari ORFNames=F2B49_01480 {ECO:0000313|EMBL:KAB8122307.1} PE=4	GO:0016021//integral component of membrane`cellular_component;GO:0008381//mechanosensitive ion channel activity`molecular_function;GO:0005886//plasma membrane`cellular_component	PF01741.21//MscL`Large-conductance mechanosensitive channel, MscL	WP_153369148.1//large conductance mechanosensitive channel protein MscL	TIGR00220.1//mscL`JCVI: large conductance mechanosensitive channel protein MscL
SCWL1_00120	582	citX	Apo-citrate lyase phosphoribosyl-dephospho-CoA transferase	K05964//citX`holo-ACP synthase [EC:2.7.7.61]	COG3697//Phosphoribosyl-dephospho-CoA transferase (holo-ACP synthetase)`Coenzyme transport and metabolism`H;COG3697//Phosphoribosyl-dephospho-CoA transferase (holo-ACP synthetase)`Lipid transport and metabolism`I	WP_153369149.1//citrate lyase holo-[acyl-carrier protein] synthase	tr|A0A5N5XTG1|A0A5N5XTG1_9MOLU//Citrate lyase holo-[acyl-carrier protein] synthase {ECO:0000256|ARBA:ARBA00012524} EC=2.7.7.61 {ECO:0000256|ARBA:ARBA00012524} OS=Candidatus Phytoplasma sacchari ORFNames=F2B49_01485 {ECO:0000313|EMBL:KAB8122308.1} PE=4	GO:0016829//lyase activity`molecular_function;GO:0050519//holo-citrate lyase synthase activity`molecular_function;GO:0051191//prosthetic group biosynthetic process`biological_process	PF03802.17//CitX`Apo-citrate lyase phosphoribosyl-dephospho-CoA transferase	WP_153369149.1//citrate lyase holo-[acyl-carrier protein] synthase	TIGR03124.1//citrate_citX`JCVI: citrate lyase holo-[acyl-carrier protein] synthase
SCWL1_00121	1488	citF	Citrate lyase alpha chain	K01643//citF`citrate lyase subunit alpha / citrate CoA-transferase [EC:2.8.3.10]	COG3051//Citrate lyase, alpha subunit`Energy production and conversion`C	WP_153369151.1//citrate lyase subunit alpha	tr|A0A5N5XSA5|A0A5N5XSA5_9MOLU//Citrate lyase alpha chain {ECO:0000256|PIRNR:PIRNR009451} Short=Citrase alpha chain {ECO:0000256|PIRNR:PIRNR009451} EC=2.8.3.10 {ECO:0000256|PIRNR:PIRNR009451} EC=4.1.3.6 {ECO:0000256|PIRNR:PIRNR009451} Citrate (pro-3S)-lyase alpha chain {ECO:0000256|PIRNR:PIRNR009451} Citrate CoA-transferase subunit {ECO:0000256|PIRNR:PIRNR009451} OS=Candidatus Phytoplasma sacchar…	GO:0008815//citrate (pro-3S)-lyase activity`molecular_function;GO:0008814//citrate CoA-transferase activity`molecular_function;GO:0006084//acetyl-CoA metabolic process`biological_process;GO:0009346//ATP-independent citrate lyase complex`cellular_component	PF04223.15//CitF`Citrate lyase, alpha subunit (CitF)	WP_153369151.1//citrate lyase subunit alpha	TIGR01584.1//citF`JCVI: citrate lyase subunit alpha
SCWL1_00122	888	citE	Citrate lyase subunit beta	K01644//citE`citrate lyase subunit beta / citryl-CoA lyase [EC:4.1.3.34]	COG2301//Citrate lyase beta subunit`Carbohydrate transport and metabolism`G	WP_066540481.1//aldolase/citrate lyase family protein	tr|A0A139JQB4|A0A139JQB4_9MOLU//HpcH/HpaI aldolase/citrate lyase family protein {ECO:0000313|EMBL:KXT29167.1} OS=Candidatus Phytoplasma oryzae ORFNames=AXA84_0319 {ECO:0000313|EMBL:KXT29167.1} PE=4	GO:0016829//lyase activity`molecular_function;GO:0046872//metal ion binding`molecular_function	PF03328.17//HpcH_HpaI`HpcH/HpaI aldolase/citrate lyase family	WP_066540481.1//aldolase/citrate lyase family protein	TIGR01588.1//citE`JCVI: citrate (pro-3S)-lyase subunit beta
SCWL1_00123	339	citD	Citrate lyase acyl carrier protein	K01646//citD`citrate lyase subunit gamma (acyl carrier protein)	COG3052//Acyl-carrier protein (citrate lyase gamma subunit)`Energy production and conversion`C	WP_153368979.1//citrate lyase acyl carrier protein	tr|A0A5N5XTR4|A0A5N5XTR4_9MOLU//Citrate lyase subunit gamma {ECO:0000313|EMBL:KAB8122730.1} OS=Candidatus Phytoplasma sacchari ORFNames=F2B49_00970 {ECO:0000313|EMBL:KAB8122730.1} PE=4	GO:0005737//cytoplasm`cellular_component;GO:0016829//lyase activity`molecular_function	PF06857.14//ACP`Malonate decarboxylase delta subunit (MdcD)	WP_153368979.1//citrate lyase acyl carrier protein	TIGR01608.1//citD`JCVI: citrate lyase acyl carrier protein
SCWL1_00124	654	kdgA	KHG/KDPG aldolase	K01625//eda`2-dehydro-3-deoxyphosphogluconate aldolase / (4S)-4-hydroxy-2-oxoglutarate aldolase [EC:4.1.2.14 4.1.3.42]	COG0800//2-keto-3-deoxy-6-phosphogluconate aldolase`Carbohydrate transport and metabolism`G	WP_153368977.1//bifunctional 4-hydroxy-2-oxoglutarate aldolase/2-dehydro-3-deoxy-phosphogluconate aldolase	tr|A0A5N5XVI8|A0A5N5XVI8_9MOLU//Bifunctional 4-hydroxy-2-oxoglutarate aldolase/2-dehydro-3-deoxy-phosphogluconate aldolase {ECO:0000313|EMBL:KAB8122729.1} OS=Candidatus Phytoplasma sacchari ORFNames=F2B49_00965 {ECO:0000313|EMBL:KAB8122729.1} PE=3	GO:0016829//lyase activity`molecular_function	PF01081.22//Aldolase`KDPG and KHG aldolase	WP_153368977.1//bifunctional 4-hydroxy-2-oxoglutarate aldolase/2-dehydro-3-deoxy-phosphogluconate aldolase	TIGR01182.1//eda`JCVI: bifunctional 4-hydroxy-2-oxoglutarate aldolase/2-dehydro-3-deoxy-phosphogluconate aldolase
SCWL1_00125	885	citG	2-(5''-triphosphoribosyl)-3'-dephosphocoenzyme-A synthase	K05966//citG`triphosphoribosyl-dephospho-CoA synthase [EC:2.4.2.52]	COG1767//Triphosphoribosyl-dephospho-CoA synthetase`Coenzyme transport and metabolism`H	WP_153368975.1//triphosphoribosyl-dephospho-CoA synthase	tr|A0A5N5XSL9|A0A5N5XSL9_9MOLU//Triphosphoribosyl-dephospho-CoA synthase {ECO:0000256|ARBA:ARBA00012074} EC=2.4.2.52 {ECO:0000256|ARBA:ARBA00012074} OS=Candidatus Phytoplasma sacchari ORFNames=F2B49_00960 {ECO:0000313|EMBL:KAB8122728.1} PE=4	GO:0016310//phosphorylation`biological_process;GO:0016021//integral component of membrane`cellular_component;GO:0046917//triphosphoribosyl-dephospho-CoA synthase activity`molecular_function;GO:0005524//ATP binding`molecular_function	PF01874.19//CitG`ATP:dephospho-CoA triphosphoribosyl transferase	WP_153368975.1//triphosphoribosyl-dephospho-CoA synthase	TIGR03132.1//malonate_mdcB`JCVI: triphosphoribosyl-dephospho-CoA synthase MdcB;TIGR03125.1//citrate_citG`JCVI: triphosphoribosyl-dephospho-CoA synthase CitG
SCWL1_00126	1455	citS	Citrate-sodium symporter	None	COG3493//Na+/citrate or Na+/malate symporter`Energy production and conversion`C	WP_153368973.1//2-hydroxycarboxylate transporter family protein	tr|A0A5N5XWC6|A0A5N5XWC6_9MOLU//Malate:citrate symporter {ECO:0000313|EMBL:KAB8122727.1} OS=Candidatus Phytoplasma sacchari ORFNames=F2B49_00955 {ECO:0000313|EMBL:KAB8122727.1} PE=4	GO:0008514//organic anion transmembrane transporter activity`molecular_function;GO:0016021//integral component of membrane`cellular_component	PF03390.18//2HCT`2-hydroxycarboxylate transporter family	WP_153368973.1//2-hydroxycarboxylate transporter family protein	TIGR00783.1//ccs`JCVI: citrate:cation symporter
SCWL1_00127	534	-	DJ-1/PfpI family protein	None	COG0693//Protein/nucleotide deglycase, PfpI/YajL/DJ-1 family (repair of methylglyoxal-glycated proteins and nucleic acids)`Defense mechanisms`V	WP_153368971.1//DJ-1/PfpI family protein	tr|A0A5N5XSR1|A0A5N5XSR1_9MOLU//DJ-1/PfpI family protein {ECO:0000313|EMBL:KAB8122726.1} OS=Candidatus Phytoplasma sacchari ORFNames=F2B49_00950 {ECO:0000313|EMBL:KAB8122726.1} PE=4	None	PF01965.27//DJ-1_PfpI`DJ-1/PfpI family	WP_153368971.1//DJ-1/PfpI family protein	TIGR01382.1//PfpI`JCVI: DJ-1/PfpI/YhbO family deglycase/protease;TIGR01383.1//not_thiJ`JCVI: DJ-1 family protein (Provisional)
SCWL1_00128	1386	-	hypothetical protein	None	None	WP_153368970.1//DUF5716 family protein	tr|A0A5N5XXC9|A0A5N5XXC9_9MOLU//Uncharacterized protein {ECO:0000313|EMBL:KAB8122725.1} OS=Candidatus Phytoplasma sacchari ORFNames=F2B49_00945 {ECO:0000313|EMBL:KAB8122725.1} PE=4	None	PF18982.3//DUF5716`Family of unknown function (DUF5716)	WP_153368970.1//DUF5716 family protein	None
SCWL1_00129	609	yodC	Putative NAD(P)H nitroreductase YodC	None	COG0778//Nitroreductase`Energy production and conversion`C	WP_153368967.1//nitroreductase family protein	tr|A0A5N5XSK6|A0A5N5XSK6_9MOLU//Nitroreductase {ECO:0000313|EMBL:KAB8122724.1} OS=Candidatus Phytoplasma sacchari ORFNames=F2B49_00940 {ECO:0000313|EMBL:KAB8122724.1} PE=4	GO:0016491//oxidoreductase activity`molecular_function	PF00881.27//Nitroreductase`Nitroreductase family	WP_153368967.1//nitroreductase family protein	None
SCWL1_00130	906	-	DegV domain-containing protein	None	COG1307//Fatty acid-binding protein DegV (function unknown)`Lipid transport and metabolism`I	WP_153368965.1//DegV family protein	tr|A0A5N5XT78|A0A5N5XT78_9MOLU//DegV family protein {ECO:0000313|EMBL:KAB8122723.1} OS=Candidatus Phytoplasma sacchari ORFNames=F2B49_00935 {ECO:0000313|EMBL:KAB8122723.1} PE=4	GO:0008289//lipid binding`molecular_function	PF02645.19//DegV`Uncharacterised protein, DegV family COG1307	WP_153368965.1//DegV family protein	TIGR00762.1//DegV`JCVI: DegV family EDD domain-containing protein
SCWL1_00131	684	cca	CCA-adding enzyme	K00974//cca`tRNA nucleotidyltransferase (CCA-adding enzyme) [EC:2.7.7.72 3.1.3.- 3.1.4.-]	COG0617//tRNA nucleotidyltransferase/poly(A) polymerase`Translation, ribosomal structure and biogenesis`J	WP_153368963.1//CCA tRNA nucleotidyltransferase	tr|A0A5N5XTF9|A0A5N5XTF9_9MOLU//CCA tRNA nucleotidyltransferase {ECO:0000313|EMBL:KAB8122722.1} OS=Candidatus Phytoplasma sacchari ORFNames=F2B49_00930 {ECO:0000313|EMBL:KAB8122722.1} PE=3	GO:0016779//nucleotidyltransferase activity`molecular_function;GO:0003723//RNA binding`molecular_function;GO:0031123//RNA 3'-end processing`biological_process	PF01743.23//PolyA_pol`Poly A polymerase head domain;PF12627.10//PolyA_pol_RNAbd`Probable RNA and SrmB- binding site of polymerase A	WP_153368963.1//CCA tRNA nucleotidyltransferase	TIGR01942.1//pcnB`JCVI: polynucleotide adenylyltransferase PcnB;TIGR02692.1//tRNA_CCA_actino`JCVI: CCA tRNA nucleotidyltransferase
SCWL1_00132	942	yhaM	3'-5' exoribonuclease YhaM	None	COG3481//3'-5' exoribonuclease YhaM, can participate in 23S rRNA maturation, HD superfamily`Translation, ribosomal structure and biogenesis`J	WP_153368961.1//HD domain-containing protein	tr|A0A5N5XSK1|A0A5N5XSK1_9MOLU//HD domain-containing protein {ECO:0000313|EMBL:KAB8122721.1} OS=Candidatus Phytoplasma sacchari ORFNames=F2B49_00925 {ECO:0000313|EMBL:KAB8122721.1} PE=4	None	None	WP_153368961.1//HD domain-containing protein	None
SCWL1_00133	1518	btuD_1	Vitamin B12 import ATP-binding protein BtuD	None	COG1136//ABC-type lipoprotein export system, ATPase component`Cell wall/membrane/envelope biogenesis`M	WP_153368959.1//ATP-binding cassette domain-containing protein	tr|A0A5N5XTQ4|A0A5N5XTQ4_9MOLU//ATP-binding cassette domain-containing protein {ECO:0000313|EMBL:KAB8122720.1} OS=Candidatus Phytoplasma sacchari ORFNames=F2B49_00920 {ECO:0000313|EMBL:KAB8122720.1} PE=4	GO:0016021//integral component of membrane`cellular_component;GO:0005524//ATP binding`molecular_function	PF00005.30//ABC_tran`ABC transporter;PF02463.22//SMC_N`RecF/RecN/SMC N terminal domain	WP_153368959.1//ATP-binding cassette domain-containing protein	TIGR04521.1//ECF_ATPase_2`JCVI: energy-coupling factor transporter ATPase;TIGR03415.1//ABC_choXWV_ATP`JCVI: choline ABC transporter ATP-binding protein;TIGR04406.1//LPS_export_lptB`JCVI: LPS export ABC transporter ATP-binding protein;TIGR02633.1//xylG`JCVI: D-xylose ABC transporter ATP-binding protein;TIGR02211.1//LolD_lipo_ex`JCVI: lipoprotein-releasing ABC transporter ATP-binding protein LolD;T…
SCWL1_00134	336	darA	Cyclic di-AMP receptor A	None	COG3870//Cyclic di-AMP receptor DarA/PstA`Signal transduction mechanisms`T	WP_153368957.1//cyclic-di-AMP receptor	tr|A0A5N5XVH9|A0A5N5XVH9_9MOLU//Transcriptional regulator {ECO:0000313|EMBL:KAB8122719.1} OS=Candidatus Phytoplasma sacchari ORFNames=F2B49_00915 {ECO:0000313|EMBL:KAB8122719.1} PE=4	None	PF06153.14//CdAMP_rec`Cyclic-di-AMP receptor	WP_153368957.1//cyclic-di-AMP receptor	None
SCWL1_00135	237	rpsO	30S ribosomal protein S15	K02956//RP-S15, MRPS15, rpsO`small subunit ribosomal protein S15	COG0184//Ribosomal protein S15P/S13E`Translation, ribosomal structure and biogenesis`J	WP_153368955.1//30S ribosomal protein S15	tr|A0A5N5XSK7|A0A5N5XSK7_9MOLU//30S ribosomal protein S15 {ECO:0000256|HAMAP-Rule:MF_01343, ECO:0000256|RuleBase:RU003920} OS=Candidatus Phytoplasma sacchari ORFNames=F2B49_00910 {ECO:0000313|EMBL:KAB8122718.1} PE=3	GO:0005737//cytoplasm`cellular_component;GO:0003735//structural constituent of ribosome`molecular_function;GO:0006412//translation`biological_process;GO:0005840//ribosome`cellular_component;GO:0019843//rRNA binding`molecular_function	PF00312.25//Ribosomal_S15`Ribosomal protein S15	WP_153368955.1//30S ribosomal protein S15	TIGR00952.1//S15_bact`JCVI: 30S ribosomal protein S15
SCWL1_00136	1428	cimH	Citrate/malate transporter	None	COG3493//Na+/citrate or Na+/malate symporter`Energy production and conversion`C	WP_153368954.1//2-hydroxycarboxylate transporter family protein	tr|A0A5N5XWB9|A0A5N5XWB9_9MOLU//Malate:citrate symporter {ECO:0000313|EMBL:KAB8122717.1} OS=Candidatus Phytoplasma sacchari ORFNames=F2B49_00895 {ECO:0000313|EMBL:KAB8122717.1} PE=4	GO:0008514//organic anion transmembrane transporter activity`molecular_function;GO:0016021//integral component of membrane`cellular_component	PF03390.18//2HCT`2-hydroxycarboxylate transporter family	WP_153368954.1//2-hydroxycarboxylate transporter family protein	TIGR00783.1//ccs`JCVI: citrate:cation symporter
SCWL1_00137	1344	pyk	Pyruvate kinase	K00873//PK, pyk`pyruvate kinase [EC:2.7.1.40]	COG0469//Pyruvate kinase`Carbohydrate transport and metabolism`G	WP_153368952.1//pyruvate kinase	tr|A0A5N5XSP5|A0A5N5XSP5_9MOLU//Pyruvate kinase {ECO:0000256|ARBA:ARBA00012142, ECO:0000256|RuleBase:RU000504} EC=2.7.1.40 {ECO:0000256|ARBA:ARBA00012142, ECO:0000256|RuleBase:RU000504} OS=Candidatus Phytoplasma sacchari ORFNames=F2B49_00890 {ECO:0000313|EMBL:KAB8122716.1} PE=3	GO:0000287//magnesium ion binding`molecular_function;GO:0030955//potassium ion binding`molecular_function;GO:0016301//kinase activity`molecular_function;GO:0004743//pyruvate kinase activity`molecular_function;GO:0005524//ATP binding`molecular_function	PF00224.24//PK`Pyruvate kinase, barrel domain	WP_153368952.1//pyruvate kinase	TIGR01064.1//pyruv_kin`JCVI: pyruvate kinase
SCWL1_00138	429	-	hypothetical protein	None	None	WP_153368949.1//cold shock domain-containing protein	tr|A0A5N5XXC0|A0A5N5XXC0_9MOLU//Cold shock domain-containing protein {ECO:0000313|EMBL:KAB8122715.1} OS=Candidatus Phytoplasma sacchari ORFNames=F2B49_00885 {ECO:0000313|EMBL:KAB8122715.1} PE=4	GO:0003676//nucleic acid binding`molecular_function	None	WP_153368949.1//cold shock domain-containing protein	None
SCWL1_00139	1143	metK	S-adenosylmethionine synthase	K00789//metK`S-adenosylmethionine synthetase [EC:2.5.1.6]	COG0192//S-adenosylmethionine synthetase`Coenzyme transport and metabolism`H	WP_153368947.1//methionine adenosyltransferase	tr|A0A5N5XSJ6|A0A5N5XSJ6_9MOLU//Methionine adenosyltransferase {ECO:0000256|ARBA:ARBA00012828} EC=2.5.1.6 {ECO:0000256|ARBA:ARBA00012828} OS=Candidatus Phytoplasma sacchari ORFNames=F2B49_00880 {ECO:0000313|EMBL:KAB8122714.1} PE=3	GO:0005737//cytoplasm`cellular_component;GO:0004478//methionine adenosyltransferase activity`molecular_function;GO:0006556//S-adenosylmethionine biosynthetic process`biological_process;GO:0006730//one-carbon metabolic process`biological_process;GO:0046872//metal ion binding`molecular_function;GO:0005524//ATP binding`molecular_function	PF00438.23//S-AdoMet_synt_N`S-adenosylmethionine synthetase, N-terminal domain;PF02772.19//S-AdoMet_synt_M`S-adenosylmethionine synthetase, central domain;PF02773.19//S-AdoMet_synt_C`S-adenosylmethionine synthetase, C-terminal domain	WP_153368947.1//methionine adenosyltransferase	TIGR01034.1//metK`JCVI: methionine adenosyltransferase
SCWL1_00140	1428	proS	Proline--tRNA ligase	K01881//PARS, proS`prolyl-tRNA synthetase [EC:6.1.1.15]	COG0441//Threonyl-tRNA synthetase`Translation, ribosomal structure and biogenesis`J	WP_153368945.1//proline--tRNA ligase	tr|A0A5N5XT68|A0A5N5XT68_9MOLU//Proline--tRNA ligase {ECO:0000256|HAMAP-Rule:MF_01571} EC=6.1.1.15 {ECO:0000256|HAMAP-Rule:MF_01571} Prolyl-tRNA synthetase {ECO:0000256|HAMAP-Rule:MF_01571} Short=ProRS {ECO:0000256|HAMAP-Rule:MF_01571} OS=Candidatus Phytoplasma sacchari ORFNames=F2B49_00875 {ECO:0000313|EMBL:KAB8122713.1} PE=3	GO:0005737//cytoplasm`cellular_component;GO:0004827//proline-tRNA ligase activity`molecular_function;GO:0006433//prolyl-tRNA aminoacylation`biological_process;GO:0005524//ATP binding`molecular_function	PF00587.28//tRNA-synt_2b`tRNA synthetase class II core domain (G, H, P, S and T);PF03129.23//HGTP_anticodon`Anticodon binding domain;PF09180.14//ProRS-C_1`Prolyl-tRNA synthetase, C-terminal	WP_153368945.1//proline--tRNA ligase	TIGR00408.1//proS_fam_I`JCVI: proline--tRNA ligase
SCWL1_00141	1356	-	hypothetical protein	None	COG1253//Hemolysin-related protein, contains CBS domains, UPF0053 family`General function prediction only`R	WP_153368943.1//hemolysin family protein	tr|A0A5N5XTF2|A0A5N5XTF2_9MOLU//HlyC/CorC family transporter {ECO:0000313|EMBL:KAB8122712.1} OS=Candidatus Phytoplasma sacchari ORFNames=F2B49_00870 {ECO:0000313|EMBL:KAB8122712.1} PE=4	GO:0016021//integral component of membrane`cellular_component;GO:0050660//flavin adenine dinucleotide binding`molecular_function	PF01595.23//CNNM`Cyclin M transmembrane N-terminal domain;PF00571.31//CBS`CBS domain;PF03471.20//CorC_HlyC`Transporter associated domain	WP_153368943.1//hemolysin family protein	TIGR03520.1//GldE`JCVI: gliding motility-associated protein GldE;TIGR03520.1//GldE`JCVI: gliding motility-associated protein GldE
SCWL1_00142	2769	-	Calcium-transporting ATPase 1	None	COG0474//Magnesium-transporting ATPase (P-type)`Inorganic ion transport and metabolism`P	WP_153368941.1//cation-transporting P-type ATPase	tr|A0A5N5XSJ3|A0A5N5XSJ3_9MOLU//Cation-transporting P-type ATPase {ECO:0000313|EMBL:KAB8122711.1} OS=Candidatus Phytoplasma sacchari ORFNames=F2B49_00865 {ECO:0000313|EMBL:KAB8122711.1} PE=4	GO:0016021//integral component of membrane`cellular_component;GO:0005524//ATP binding`molecular_function	PF00690.29//Cation_ATPase_N`Cation transporter/ATPase, N-terminus;PF00122.23//E1-E2_ATPase`E1-E2 ATPase;PF00702.29//Hydrolase`haloacid dehalogenase-like hydrolase;PF00689.24//Cation_ATPase_C`Cation transporting ATPase, C-terminus	WP_153368941.1//cation-transporting P-type ATPase	TIGR01523.1//ATPase-IID_K-Na`JCVI: potassium/sodium efflux P-type ATPase, fungal-type;TIGR01106.1//ATPase-IIC_X-K`JCVI: Na,H/K antiporter P-type ATPase subunit alpha;TIGR01517.1//ATPase-IIB_Ca`JCVI: calcium-translocating P-type ATPase, PMCA-type;TIGR01657.1//P-ATPase-V`JCVI: P-type ATPase of unknown pump specificity (type V) (Provisional);TIGR01522.1//ATPase-IIA2_Ca`JCVI: calcium-transporting P-t…
SCWL1_00143	1230	-	Aminopeptidase 2	None	COG2309//Leucyl aminopeptidase (aminopeptidase T)`Amino acid transport and metabolism`E	WP_153368939.1//aminopeptidase	tr|A0A5N5XTP5|A0A5N5XTP5_9MOLU//Aminopeptidase {ECO:0000313|EMBL:KAB8122710.1} OS=Candidatus Phytoplasma sacchari ORFNames=F2B49_00860 {ECO:0000313|EMBL:KAB8122710.1} PE=3	GO:0004177//aminopeptidase activity`molecular_function;GO:0046872//metal ion binding`molecular_function;GO:0008237//metallopeptidase activity`molecular_function	PF02073.18//Peptidase_M29`Thermophilic metalloprotease (M29)	WP_153368939.1//aminopeptidase	None
SCWL1_00144	273	-	hypothetical protein	None	None	WP_153368937.1//hypothetical protein	tr|A0A5N5XVH0|A0A5N5XVH0_9MOLU//Uncharacterized protein {ECO:0000313|EMBL:KAB8122709.1} OS=Candidatus Phytoplasma sacchari ORFNames=F2B49_00855 {ECO:0000313|EMBL:KAB8122709.1} PE=4	GO:0016021//integral component of membrane`cellular_component	None	WP_153368937.1//hypothetical protein	None
SCWL1_00145	582	-	hypothetical protein	None	None	WP_153368934.1//hypothetical protein	tr|A0A5N5XSK3|A0A5N5XSK3_9MOLU//Uncharacterized protein {ECO:0000313|EMBL:KAB8122708.1} OS=Candidatus Phytoplasma sacchari ORFNames=F2B49_00850 {ECO:0000313|EMBL:KAB8122708.1} PE=4	None	None	WP_153368934.1//hypothetical protein	None
SCWL1_00146	555	-	hypothetical protein	None	COG0681//Signal peptidase I`Intracellular trafficking, secretion, and vesicular transport`U	WP_153368932.1//hypothetical protein	tr|A0A5N5XWA9|A0A5N5XWA9_9MOLU//Uncharacterized protein {ECO:0000313|EMBL:KAB8122707.1} OS=Candidatus Phytoplasma sacchari ORFNames=F2B49_00845 {ECO:0000313|EMBL:KAB8122707.1} PE=4	GO:0016021//integral component of membrane`cellular_component	None	WP_153368932.1//hypothetical protein	TIGR02228.1//sigpep_I_arch`JCVI: signal peptidase I
SCWL1_00147	342	-	hypothetical protein	None	None	WP_153368930.1//hypothetical protein	tr|A0A5N5XSN6|A0A5N5XSN6_9MOLU//Uncharacterized protein {ECO:0000313|EMBL:KAB8122706.1} OS=Candidatus Phytoplasma sacchari ORFNames=F2B49_00840 {ECO:0000313|EMBL:KAB8122706.1} PE=4	GO:0016021//integral component of membrane`cellular_component	None	WP_153368930.1//hypothetical protein	None
SCWL1_00148	558	-	hypothetical protein	None	None	WP_153368928.1//hypothetical protein	tr|A0A5N5XXB0|A0A5N5XXB0_9MOLU//Uncharacterized protein {ECO:0000313|EMBL:KAB8122705.1} OS=Candidatus Phytoplasma sacchari ORFNames=F2B49_00835 {ECO:0000313|EMBL:KAB8122705.1} PE=4	GO:0016021//integral component of membrane`cellular_component	None	WP_153368928.1//hypothetical protein	None
SCWL1_00149	360	-	hypothetical protein	None	None	None	None	None	None	None	None
SCWL1_00150	675	-	hypothetical protein	None	None	WP_153369360.1//hypothetical protein	tr|A0A5N5XUV5|A0A5N5XUV5_9MOLU//Uncharacterized protein {ECO:0000313|EMBL:KAB8121829.1} OS=Candidatus Phytoplasma sacchari ORFNames=F2B49_02100 {ECO:0000313|EMBL:KAB8121829.1} PE=4	GO:0016021//integral component of membrane`cellular_component	None	WP_153369360.1//hypothetical protein	None
SCWL1_00151	111	-	hypothetical protein	None	None	None	None	None	None	None	None
SCWL1_00152	435	-	hypothetical protein	None	None	WP_153369358.1//hypothetical protein	tr|A0A5N5XRB4|A0A5N5XRB4_9MOLU//Uncharacterized protein {ECO:0000313|EMBL:KAB8121828.1} OS=Candidatus Phytoplasma sacchari ORFNames=F2B49_02095 {ECO:0000313|EMBL:KAB8121828.1} PE=4	None	None	WP_153369358.1//hypothetical protein	None
SCWL1_00153	453	-	hypothetical protein	None	None	WP_011412668.1//hypothetical protein	tr|Q2NJ89|Q2NJ89_AYWBP//Uncharacterized protein {ECO:0000313|EMBL:ABC65504.1} OS=Aster yellows witches'-broom phytoplasma (strain AYWB) ORFNames=AYWB_387 {ECO:0000313|EMBL:ABC65504.1} PE=4	None	None	WP_011412668.1//hypothetical protein	None
SCWL1_00154	1500	btuD_2	Vitamin B12 import ATP-binding protein BtuD	None	COG0577//ABC-type antimicrobial peptide transport system, permease component`Defense mechanisms`V	WP_153368869.1//ABC transporter ATP-binding protein	tr|A0A5N5XTG9|A0A5N5XTG9_9MOLU//ABC transporter ATP-binding protein {ECO:0000313|EMBL:KAB8122732.1} OS=Candidatus Phytoplasma sacchari ORFNames=F2B49_00690 {ECO:0000313|EMBL:KAB8122732.1} PE=4	GO:0016021//integral component of membrane`cellular_component;GO:0005524//ATP binding`molecular_function	PF00005.30//ABC_tran`ABC transporter	WP_153368869.1//ABC transporter ATP-binding protein	TIGR03265.1//PhnT2`JCVI: putative 2-aminoethylphosphonate ABC transporter ATP-binding protein;TIGR02324.1//CP_lyasePhnL`JCVI: phosphonate C-P lyase system protein PhnL;TIGR02211.1//LolD_lipo_ex`JCVI: lipoprotein-releasing ABC transporter ATP-binding protein LolD;TIGR02982.1//heterocyst_DevA`JCVI: ABC exporter ATP-binding subunit, DevA family (Provisional);TIGR01194.1//cyc_pep_trnsptr`JCVI: cyclic…
SCWL1_00155	453	-	hypothetical protein	None	None	WP_153368871.1//hypothetical protein	tr|A0A5N5XT86|A0A5N5XT86_9MOLU//Uncharacterized protein {ECO:0000313|EMBL:KAB8122733.1} OS=Candidatus Phytoplasma sacchari ORFNames=F2B49_00695 {ECO:0000313|EMBL:KAB8122733.1} PE=4	None	None	WP_153368871.1//hypothetical protein	None
SCWL1_00156	2511	secA	Protein translocase subunit SecA	K03070//secA`preprotein translocase subunit SecA [EC:7.4.2.8]	COG0653//Preprotein translocase subunit SecA (ATPase, RNA helicase)`Intracellular trafficking, secretion, and vesicular transport`U	KAB8122734.1//preprotein translocase subunit SecA	tr|A0A5N5XSK8|A0A5N5XSK8_9MOLU//Protein translocase subunit SecA {ECO:0000256|HAMAP-Rule:MF_01382, ECO:0000256|RuleBase:RU003874} EC=7.4.2.8 {ECO:0000256|HAMAP-Rule:MF_01382} OS=Candidatus Phytoplasma sacchari ORFNames=F2B49_00700 {ECO:0000313|EMBL:KAB8122734.1} PE=3	GO:0005737//cytoplasm`cellular_component;GO:0017038//protein import`biological_process;GO:0006605//protein targeting`biological_process;GO:0065002//intracellular protein transmembrane transport`biological_process;GO:0005886//plasma membrane`cellular_component;GO:0005524//ATP binding`molecular_function	PF07517.17//SecA_DEAD`SecA DEAD-like domain;PF01043.23//SecA_PP_bind`SecA preprotein cross-linking domain;PF07516.16//SecA_SW`SecA Wing and Scaffold domain	WP_194284644.1//preprotein translocase subunit SecA	TIGR04221.1//SecA2_Mycobac`JCVI: accessory Sec system translocase SecA2;TIGR04397.1//SecA2_Bac_anthr`JCVI: accessory Sec system translocase SecA2;TIGR03714.1//secA2`JCVI: accessory Sec system translocase SecA2;TIGR00963.1//secA`JCVI: preprotein translocase subunit SecA;TIGR00963.1//secA`JCVI: preprotein translocase subunit SecA
SCWL1_00157	1116	prfB	Peptide chain release factor 2	None	COG1186//Protein chain release factor PrfB`Translation, ribosomal structure and biogenesis`J	WP_153368875.1//peptide chain release factor 2	tr|A0A5N5XXD8|A0A5N5XXD8_9MOLU//Peptide chain release factor 2 {ECO:0000256|HAMAP-Rule:MF_00094} Short=RF-2 {ECO:0000256|HAMAP-Rule:MF_00094} OS=Candidatus Phytoplasma sacchari ORFNames=F2B49_00705 {ECO:0000313|EMBL:KAB8122735.1} PE=3	GO:0005737//cytoplasm`cellular_component;GO:0016149//translation release factor activity, codon specific`molecular_function	PF03462.21//PCRF`PCRF domain;PF00472.23//RF-1`RF-1 domain	WP_153368875.1//peptide chain release factor 2	TIGR00020.2//prfB`JCVI: peptide chain release factor 2;TIGR00019.1//prfA`JCVI: peptide chain release factor 1;TIGR03072.1//release_prfH`JCVI: peptide chain release factor H
SCWL1_00158	723	-	hypothetical protein	None	COG1284//Uncharacterized membrane-anchored protein YitT, contains DUF161 and DUF2179 domains`Function unknown`S	WP_153368877.1//YitT family protein	tr|A0A5N5XSR9|A0A5N5XSR9_9MOLU//Uncharacterized protein {ECO:0000313|EMBL:KAB8122736.1} OS=Candidatus Phytoplasma sacchari ORFNames=F2B49_00710 {ECO:0000313|EMBL:KAB8122736.1} PE=4	GO:0016021//integral component of membrane`cellular_component;GO:0005886//plasma membrane`cellular_component	PF02588.18//YitT_membrane`Uncharacterised 5xTM membrane BCR, YitT family COG1284	WP_153368877.1//YitT family protein	None
SCWL1_00159	1749	nadE	Glutamine-dependent NAD(+) synthetase	K01950//E6.3.5.1, NADSYN1, QNS1, nadE`NAD+ synthase (glutamine-hydrolysing) [EC:6.3.5.1]	COG0388//Omega-amidase YafV/Nit2, hydrolyzes alpha-ketoglutaramate`Energy production and conversion`C	WP_153368880.1//NAD+ synthetase	tr|A0A5N5XWD7|A0A5N5XWD7_9MOLU//Glutamine-dependent NAD(+) synthetase {ECO:0000256|PIRNR:PIRNR006630} EC=6.3.5.1 {ECO:0000256|PIRNR:PIRNR006630} NAD(+) synthase [glutamine-hydrolyzing] {ECO:0000256|PIRNR:PIRNR006630} OS=Candidatus Phytoplasma sacchari ORFNames=F2B49_00715 {ECO:0000313|EMBL:KAB8122737.1} PE=3	GO:0005737//cytoplasm`cellular_component;GO:0009435//NAD biosynthetic process`biological_process;GO:0003952//NAD+ synthase (glutamine-hydrolyzing) activity`molecular_function;GO:0005524//ATP binding`molecular_function;GO:0004359//glutaminase activity`molecular_function	PF00795.25//CN_hydrolase`Carbon-nitrogen hydrolase	WP_153368880.1//NAD+ synthetase	None
SCWL1_00160	1149	mnmA	tRNA-specific 2-thiouridylase MnmA	K00566//mnmA, trmU`tRNA-uridine 2-sulfurtransferase [EC:2.8.1.13]	COG0482//tRNA U34 2-thiouridine synthase MnmA/TrmU, contains the PP-loop ATPase domain`Translation, ribosomal structure and biogenesis`J	WP_153368881.1//tRNA 2-thiouridine(34) synthase MnmA	tr|A0A5N5XSM7|A0A5N5XSM7_9MOLU//tRNA-specific 2-thiouridylase MnmA {ECO:0000256|HAMAP-Rule:MF_00144} EC=2.8.1.13 {ECO:0000256|HAMAP-Rule:MF_00144} OS=Candidatus Phytoplasma sacchari ORFNames=F2B49_00720 {ECO:0000313|EMBL:KAB8122738.1} PE=3	GO:0005737//cytoplasm`cellular_component;GO:0006400//tRNA modification`biological_process;GO:0000049//tRNA binding`molecular_function;GO:0016783//sulfurtransferase activity`molecular_function;GO:0005524//ATP binding`molecular_function	PF03054.19//tRNA_Me_trans`tRNA methyl transferase HUP domain;PF20259.1//tRNA_Me_trans_M`tRNA methyl transferase PRC-barrel domain;PF20258.1//tRNA_Me_trans_C`Aminomethyltransferase beta-barrel domain	WP_153368881.1//tRNA 2-thiouridine(34) synthase MnmA	TIGR00420.1//trmU`JCVI: tRNA 2-thiouridine(34) synthase MnmA
SCWL1_00161	1263	hisS	Histidine--tRNA ligase	K01892//HARS, hisS`histidyl-tRNA synthetase [EC:6.1.1.21]	COG0124//Histidyl-tRNA synthetase`Translation, ribosomal structure and biogenesis`J	WP_153368883.1//histidine--tRNA ligase	tr|A0A5N5XVJ8|A0A5N5XVJ8_9MOLU//Histidine--tRNA ligase {ECO:0000256|HAMAP-Rule:MF_00127} EC=6.1.1.21 {ECO:0000256|HAMAP-Rule:MF_00127} Histidyl-tRNA synthetase {ECO:0000256|HAMAP-Rule:MF_00127} Short=HisRS {ECO:0000256|HAMAP-Rule:MF_00127} OS=Candidatus Phytoplasma sacchari ORFNames=F2B49_00725 {ECO:0000313|EMBL:KAB8122739.1} PE=3	GO:0005737//cytoplasm`cellular_component;GO:0006427//histidyl-tRNA aminoacylation`biological_process;GO:0004821//histidine-tRNA ligase activity`molecular_function;GO:0005524//ATP binding`molecular_function	PF13393.9//tRNA-synt_His`Histidyl-tRNA synthetase;PF00587.28//tRNA-synt_2b`tRNA synthetase class II core domain (G, H, P, S and T);PF03129.23//HGTP_anticodon`Anticodon binding domain	WP_153368883.1//histidine--tRNA ligase	TIGR00442.1//hisS`JCVI: histidine--tRNA ligase;TIGR00443.1//hisZ_biosyn_reg`JCVI: ATP phosphoribosyltransferase regulatory subunit
SCWL1_00162	1749	aspS	Aspartate--tRNA ligase	K01876//DARS2, aspS`aspartyl-tRNA synthetase [EC:6.1.1.12]	COG0173//Aspartyl-tRNA synthetase`Translation, ribosomal structure and biogenesis`J	WP_153368885.1//aspartate--tRNA ligase	tr|A0A5N5XTS3|A0A5N5XTS3_9MOLU//Aspartate--tRNA ligase {ECO:0000256|HAMAP-Rule:MF_00044} EC=6.1.1.12 {ECO:0000256|HAMAP-Rule:MF_00044} Aspartyl-tRNA synthetase {ECO:0000256|HAMAP-Rule:MF_00044} Short=AspRS {ECO:0000256|HAMAP-Rule:MF_00044} OS=Candidatus Phytoplasma sacchari ORFNames=F2B49_00730 {ECO:0000313|EMBL:KAB8122740.1} PE=3	GO:0005737//cytoplasm`cellular_component;GO:0006422//aspartyl-tRNA aminoacylation`biological_process;GO:0004815//aspartate-tRNA ligase activity`molecular_function;GO:0003676//nucleic acid binding`molecular_function;GO:0005524//ATP binding`molecular_function	PF01336.28//tRNA_anti-codon`OB-fold nucleic acid binding domain;PF00152.23//tRNA-synt_2`tRNA synthetases class II (D, K and N)	WP_153368885.1//aspartate--tRNA ligase	TIGR00499.1//lysS_bact`JCVI: lysine--tRNA ligase;TIGR00459.1//aspS_bact`JCVI: aspartate--tRNA ligase;TIGR00457.1//asnS`JCVI: asparagine--tRNA ligase;TIGR00458.1//aspS_nondisc`JCVI: aspartate--tRNA(Asn) ligase;TIGR00462.1//genX`JCVI: EF-P lysine aminoacylase GenX
SCWL1_00163	1278	tilS	tRNA(Ile)-lysidine synthase	None	COG0037//tRNA(Ile)-lysidine synthase TilS/MesJ`Translation, ribosomal structure and biogenesis`J	WP_153368887.1//tRNA lysidine(34) synthetase TilS	tr|A0A5N5XSM1|A0A5N5XSM1_9MOLU//tRNA(Ile)-lysidine synthase {ECO:0000256|HAMAP-Rule:MF_01161} EC=6.3.4.19 {ECO:0000256|HAMAP-Rule:MF_01161} tRNA(Ile)-2-lysyl-cytidine synthase {ECO:0000256|HAMAP-Rule:MF_01161} tRNA(Ile)-lysidine synthetase {ECO:0000256|HAMAP-Rule:MF_01161} OS=Candidatus Phytoplasma sacchari ORFNames=F2B49_00735 {ECO:0000313|EMBL:KAB8122741.1} PE=3	GO:0005737//cytoplasm`cellular_component;GO:0016879//ligase activity, forming carbon-nitrogen bonds`molecular_function;GO:0006400//tRNA modification`biological_process;GO:0005524//ATP binding`molecular_function	PF01171.23//ATP_bind_3`PP-loop family	WP_153368887.1//tRNA lysidine(34) synthetase TilS	TIGR02432.1//lysidine_TilS_N`JCVI: tRNA lysidine(34) synthetase TilS
SCWL1_00164	753	-	hypothetical protein	None	None	WP_153368889.1//hypothetical protein	tr|A0A5N5XTI0|A0A5N5XTI0_9MOLU//Uncharacterized protein {ECO:0000313|EMBL:KAB8122742.1} OS=Candidatus Phytoplasma sacchari ORFNames=F2B49_00740 {ECO:0000313|EMBL:KAB8122742.1} PE=4	GO:0016021//integral component of membrane`cellular_component	None	WP_153368889.1//hypothetical protein	None
SCWL1_00165	870	rbgA	Ribosome biogenesis GTPase A	None	COG1161//Ribosome biogenesis GTPase RbgA`Translation, ribosomal structure and biogenesis`J	WP_153368891.1//ribosome biogenesis GTPase YlqF	tr|A0A5N5XT95|A0A5N5XT95_9MOLU//Ribosome biogenesis GTPase A {ECO:0000256|PIRNR:PIRNR006230} OS=Candidatus Phytoplasma sacchari ORFNames=F2B49_00745 {ECO:0000313|EMBL:KAB8122743.1} PE=3	GO:0005737//cytoplasm`cellular_component;GO:0005525//GTP binding`molecular_function	PF02421.21//FeoB_N`Ferrous iron transport protein B;PF01926.26//MMR_HSR1`50S ribosome-binding GTPase	WP_153368891.1//ribosome biogenesis GTPase YlqF	TIGR03596.1//GTPase_YlqF`JCVI: ribosome biogenesis GTPase YlqF;TIGR03597.1//GTPase_YqeH`JCVI: ribosome biogenesis GTPase YqeH;TIGR03594.1//GTPase_EngA`JCVI: ribosome biogenesis GTPase Der;TIGR03598.1//GTPase_YsxC`JCVI: ribosome biogenesis GTP-binding protein YihA/YsxC;TIGR00231.1//small_GTP`JCVI: GTP-binding protein
SCWL1_00166	2076	topA	DNA topoisomerase 1	None	COG0550//DNA topoisomerase IA`Replication, recombination and repair`L	WP_153368893.1//type I DNA topoisomerase	tr|A0A5N5XSL7|A0A5N5XSL7_9MOLU//DNA topoisomerase 1 {ECO:0000256|HAMAP-Rule:MF_00952} EC=5.6.2.1 {ECO:0000256|HAMAP-Rule:MF_00952} DNA topoisomerase I {ECO:0000256|HAMAP-Rule:MF_00952} OS=Candidatus Phytoplasma sacchari ORFNames=F2B49_00750 {ECO:0000313|EMBL:KAB8122744.1} PE=3	GO:0006265//DNA topological change`biological_process;GO:0003917//DNA topoisomerase type I (single strand cut, ATP-independent) activity`molecular_function;GO:0046872//metal ion binding`molecular_function;GO:0005694//chromosome`cellular_component;GO:0003677//DNA binding`molecular_function	PF01751.25//Toprim`Toprim domain;PF01131.23//Topoisom_bac`DNA topoisomerase;PF01396.22//zf-C4_Topoisom`Topoisomerase DNA binding C4 zinc finger;PF01396.22//zf-C4_Topoisom`Topoisomerase DNA binding C4 zinc finger;PF01396.22//zf-C4_Topoisom`Topoisomerase DNA binding C4 zinc finger	WP_153368893.1//type I DNA topoisomerase	TIGR01051.1//topA_bact`JCVI: type I DNA topoisomerase;TIGR01057.1//topA_arch`JCVI: DNA topoisomerase I;TIGR01056.1//topB`JCVI: DNA topoisomerase III;TIGR01054.1//rgy`JCVI: reverse gyrase
SCWL1_00167	978	ftsY	Signal recognition particle receptor FtsY	K03110//ftsY`fused signal recognition particle receptor	COG0552//Signal recognition particle GTPase FtsY`Intracellular trafficking, secretion, and vesicular transport`U	WP_153368895.1//signal recognition particle-docking protein FtsY	tr|A0A5N5XXE7|A0A5N5XXE7_9MOLU//Signal recognition particle-docking protein FtsY {ECO:0000313|EMBL:KAB8122745.1} OS=Candidatus Phytoplasma sacchari ORFNames=F2B49_00755 {ECO:0000313|EMBL:KAB8122745.1} PE=4	GO:0016020//membrane`cellular_component;GO:0006614//SRP-dependent cotranslational protein targeting to membrane`biological_process;GO:0005525//GTP binding`molecular_function	PF00448.25//SRP54`SRP54-type protein, GTPase domain	WP_153368895.1//signal recognition particle-docking protein FtsY	TIGR00064.1//ftsY`JCVI: signal recognition particle-docking protein FtsY;TIGR00959.1//ffh`JCVI: signal recognition particle protein;TIGR01425.1//SRP54_euk`JCVI: signal recognition particle protein SRP54;TIGR03499.1//FlhF`JCVI: flagellar biosynthesis protein FlhF
SCWL1_00168	1368	ffh	Signal recognition particle protein	K03106//SRP54, ffh`signal recognition particle subunit SRP54 [EC:3.6.5.4]	COG0541//Signal recognition particle GTPase`Intracellular trafficking, secretion, and vesicular transport`U	WP_153368897.1//signal recognition particle protein	tr|A0A5N5XSS8|A0A5N5XSS8_9MOLU//Signal recognition particle protein {ECO:0000313|EMBL:KAB8122746.1} OS=Candidatus Phytoplasma sacchari ORFNames=F2B49_00760 {ECO:0000313|EMBL:KAB8122746.1} PE=3	GO:0003924//GTPase activity`molecular_function;GO:0005525//GTP binding`molecular_function;GO:0008312//7S RNA binding`molecular_function;GO:0006614//SRP-dependent cotranslational protein targeting to membrane`biological_process;GO:0048500//signal recognition particle`cellular_component	PF02881.22//SRP54_N`SRP54-type protein, helical bundle domain;PF00448.25//SRP54`SRP54-type protein, GTPase domain;PF02978.22//SRP_SPB`Signal peptide binding domain	WP_153368897.1//signal recognition particle protein	TIGR00959.1//ffh`JCVI: signal recognition particle protein;TIGR01425.1//SRP54_euk`JCVI: signal recognition particle protein SRP54;TIGR00064.1//ftsY`JCVI: signal recognition particle-docking protein FtsY;TIGR03499.1//FlhF`JCVI: flagellar biosynthesis protein FlhF
SCWL1_00169	849	polA	DNA polymerase I	K02335//polA`DNA polymerase I [EC:2.7.7.7]	COG0258//5'-3' exonuclease Xni/ExoIX (flap endonuclease)`Replication, recombination and repair`L	WP_153368899.1//5'-3' exonuclease	tr|A0A5N5XWE7|A0A5N5XWE7_9MOLU//5'-3' exonuclease {ECO:0000313|EMBL:KAB8122747.1} OS=Candidatus Phytoplasma sacchari ORFNames=F2B49_00765 {ECO:0000313|EMBL:KAB8122747.1} PE=4	GO:0004527//exonuclease activity`molecular_function;GO:0017108//5'-flap endonuclease activity`molecular_function;GO:0033567//DNA replication, Okazaki fragment processing`biological_process;GO:0003677//DNA binding`molecular_function	PF02739.19//5_3_exonuc_N`5'-3' exonuclease, N-terminal resolvase-like domain;PF01367.23//5_3_exonuc`5'-3' exonuclease, C-terminal SAM fold	WP_153368899.1//5'-3' exonuclease	None
SCWL1_00170	1197	ackA	Acetate kinase	K00925//ackA`acetate kinase [EC:2.7.2.1]	COG0282//Acetate kinase`Energy production and conversion`C	WP_153368901.1//acetate kinase	tr|A0A5N5XSN5|A0A5N5XSN5_9MOLU//Acetate kinase {ECO:0000256|HAMAP-Rule:MF_00020} EC=2.7.2.1 {ECO:0000256|HAMAP-Rule:MF_00020} Acetokinase {ECO:0000256|HAMAP-Rule:MF_00020} OS=Candidatus Phytoplasma sacchari ORFNames=F2B49_00770 {ECO:0000313|EMBL:KAB8122748.1} PE=3	GO:0005737//cytoplasm`cellular_component;GO:0006085//acetyl-CoA biosynthetic process`biological_process;GO:0006082//organic acid metabolic process`biological_process;GO:0008776//acetate kinase activity`molecular_function;GO:0000287//magnesium ion binding`molecular_function;GO:0005524//ATP binding`molecular_function	PF00871.20//Acetate_kinase`Acetokinase family	WP_153368901.1//acetate kinase	TIGR00016.1//ackA`JCVI: acetate/propionate family kinase;TIGR02707.1//butyr_kinase`JCVI: butyrate kinase
SCWL1_00171	867	thyA	Thymidylate synthase	K00560//thyA, TYMS`thymidylate synthase [EC:2.1.1.45]	COG0207//Thymidylate synthase`Nucleotide transport and metabolism`F	WP_153368903.1//thymidylate synthase	tr|A0A5N5XVK9|A0A5N5XVK9_9MOLU//Thymidylate synthase {ECO:0000256|ARBA:ARBA00011947, ECO:0000256|HAMAP-Rule:MF_00008} Short=TS {ECO:0000256|HAMAP-Rule:MF_00008} Short=TSase {ECO:0000256|HAMAP-Rule:MF_00008} EC=2.1.1.45 {ECO:0000256|ARBA:ARBA00011947, ECO:0000256|HAMAP-Rule:MF_00008} OS=Candidatus Phytoplasma sacchari ORFNames=F2B49_00780 {ECO:0000313|EMBL:KAB8122749.1} PE=3	GO:0005737//cytoplasm`cellular_component;GO:0006235//dTTP biosynthetic process`biological_process;GO:0032259//methylation`biological_process;GO:0006231//dTMP biosynthetic process`biological_process;GO:0004799//thymidylate synthase activity`molecular_function	PF00303.22//Thymidylat_synt`Thymidylate synthase	WP_153368903.1//thymidylate synthase	TIGR03284.1//thym_sym`JCVI: thymidylate synthase;TIGR03283.1//thy_syn_methano`JCVI: thymidylate synthase
SCWL1_00172	495	folA	Dihydrofolate reductase	K00287//DHFR, folA`dihydrofolate reductase [EC:1.5.1.3]	COG0262//Dihydrofolate reductase`Coenzyme transport and metabolism`H	WP_153368905.1//dihydrofolate reductase	tr|A0A5N5XTT3|A0A5N5XTT3_9MOLU//Dihydrofolate reductase {ECO:0000256|ARBA:ARBA00012856} EC=1.5.1.3 {ECO:0000256|ARBA:ARBA00012856} OS=Candidatus Phytoplasma sacchari ORFNames=F2B49_00785 {ECO:0000313|EMBL:KAB8122750.1} PE=3	GO:0006545//glycine biosynthetic process`biological_process;GO:0004146//dihydrofolate reductase activity`molecular_function;GO:0050661//NADP binding`molecular_function;GO:0046654//tetrahydrofolate biosynthetic process`biological_process	PF00186.22//DHFR_1`Dihydrofolate reductase	WP_153368905.1//dihydrofolate reductase	None
SCWL1_00173	855	aas	Bifunctional protein Aas	K00655//plsC`1-acyl-sn-glycerol-3-phosphate acyltransferase [EC:2.3.1.51]	COG0204//1-acyl-sn-glycerol-3-phosphate acyltransferase`Lipid transport and metabolism`I	WP_153368907.1//1-acyl-sn-glycerol-3-phosphate acyltransferase	tr|A0A5N5XSN0|A0A5N5XSN0_9MOLU//1-acyl-sn-glycerol-3-phosphate acyltransferase {ECO:0000313|EMBL:KAB8122751.1} OS=Candidatus Phytoplasma sacchari ORFNames=F2B49_00790 {ECO:0000313|EMBL:KAB8122751.1} PE=4	GO:0016021//integral component of membrane`cellular_component;GO:0016746//acyltransferase activity`molecular_function	PF01553.24//Acyltransferase`Acyltransferase	WP_153368907.1//1-acyl-sn-glycerol-3-phosphate acyltransferase	TIGR00530.1//AGP_acyltrn`JCVI: 1-acylglycerol-3-phosphate O-acyltransferase
SCWL1_00174	1206	sufS	Cysteine desulfurase SufS	K11717//sufS`cysteine desulfurase / selenocysteine lyase [EC:2.8.1.7 4.4.1.16]	COG0520//Selenocysteine lyase/Cysteine desulfurase`Amino acid transport and metabolism`E	WP_194284642.1//aminotransferase class V-fold PLP-dependent enzyme	tr|A0A5N5XVM3|A0A5N5XVM3_9MOLU//Aminotransferase class V-fold PLP-dependent enzyme {ECO:0000313|EMBL:KAB8122759.1} OS=Candidatus Phytoplasma sacchari ORFNames=F2B49_00795 {ECO:0000313|EMBL:KAB8122759.1} PE=3	GO:0008483//transaminase activity`molecular_function	PF00266.22//Aminotran_5`Aminotransferase class-V;PF01041.20//DegT_DnrJ_EryC1`DegT/DnrJ/EryC1/StrS aminotransferase family	WP_194284642.1//aminotransferase class V-fold PLP-dependent enzyme	TIGR03392.1//FeS_syn_CsdA`JCVI: cysteine desulfurase CsdA;TIGR01976.1//am_tr_V_VC1184`JCVI: cysteine desulfurase-like protein;TIGR01979.1//sufS`JCVI: SufS family cysteine desulfurase;TIGR04343.1//egtE_PLP_lyase`JCVI: ergothioneine biosynthesis PLP-dependent enzyme EgtE;TIGR03235.1//DNA_S_dndA`JCVI: cysteine desulfurase DndA;TIGR02006.1//IscS`JCVI: IscS subfamily cysteine desulfurase;TIGR01977.1//…
SCWL1_00175	1203	sfcA	NAD-dependent malic enzyme	K00027//ME2, sfcA, maeA`malate dehydrogenase (oxaloacetate-decarboxylating) [EC:1.1.1.38]	COG0281//Malic enzyme`Energy production and conversion`C	WP_153368909.1//NADP-dependent malic enzyme	tr|A0A5N5XTI8|A0A5N5XTI8_9MOLU//NADP-dependent malic enzyme {ECO:0000313|EMBL:KAB8122752.1} OS=Candidatus Phytoplasma sacchari ORFNames=F2B49_00800 {ECO:0000313|EMBL:KAB8122752.1} PE=3	GO:0051287//NAD binding`molecular_function;GO:0004471//malate dehydrogenase (decarboxylating) (NAD+) activity`molecular_function;GO:0046872//metal ion binding`molecular_function	PF00390.22//malic`Malic enzyme, N-terminal domain;PF03949.18//Malic_M`Malic enzyme, NAD binding domain;PF01262.24//AlaDh_PNT_C`Alanine dehydrogenase/PNT, C-terminal domain	WP_153368909.1//NADP-dependent malic enzyme	None
SCWL1_00176	705	-	hypothetical protein	None	COG0465//ATP-dependent Zn proteases`Posttranslational modification, protein turnover, chaperones`O	WP_153368911.1//hypothetical protein	tr|A0A5N5XTA5|A0A5N5XTA5_9MOLU//Uncharacterized protein {ECO:0000313|EMBL:KAB8122753.1} OS=Candidatus Phytoplasma sacchari ORFNames=F2B49_00805 {ECO:0000313|EMBL:KAB8122753.1} PE=4	GO:0016021//integral component of membrane`cellular_component	None	WP_153368911.1//hypothetical protein	None
SCWL1_00177	771	-	hypothetical protein	None	None	None	None	None	None	None	None
SCWL1_00178	780	-	hypothetical protein	None	None	WP_153369324.1//hypothetical protein	tr|A0A5N5XSA4|A0A5N5XSA4_9MOLU//Uncharacterized protein {ECO:0000313|EMBL:KAB8121914.1} OS=Candidatus Phytoplasma sacchari ORFNames=F2B49_02000 {ECO:0000313|EMBL:KAB8121914.1} PE=4	GO:0016021//integral component of membrane`cellular_component	None	WP_153369324.1//hypothetical protein	None
SCWL1_00179	963	-	Monoacylglycerol lipase	None	COG2267//Lysophospholipase, alpha-beta hydrolase superfamily`Lipid transport and metabolism`I	WP_153369329.1//alpha/beta fold hydrolase	tr|A0A5N5XRF1|A0A5N5XRF1_9MOLU//Lysophospholipase {ECO:0000313|EMBL:KAB8121916.1} OS=Candidatus Phytoplasma sacchari ORFNames=F2B49_02005 {ECO:0000313|EMBL:KAB8121916.1} PE=3	GO:0052689//carboxylic ester hydrolase activity`molecular_function	PF12146.11//Hydrolase_4`Serine aminopeptidase, S33;PF12697.10//Abhydrolase_6`Alpha/beta hydrolase family;PF00561.23//Abhydrolase_1`alpha/beta hydrolase fold	WP_153369329.1//alpha/beta fold hydrolase	TIGR01250.1//pro_imino_pep_2`JCVI: proline iminopeptidase-family hydrolase;TIGR03695.1//menH_SHCHC`JCVI: 2-succinyl-6-hydroxy-2,4-cyclohexadiene-1-carboxylate synthase
SCWL1_00180	2082	ftsH_4	ATP-dependent zinc metalloprotease FtsH	None	COG0465//ATP-dependent Zn proteases`Posttranslational modification, protein turnover, chaperones`O	WP_212379410.1//AAA family ATPase, partial	tr|A0A5N5XS08|A0A5N5XS08_9MOLU//AAA family ATPase {ECO:0000313|EMBL:KAB8121915.1} OS=Candidatus Phytoplasma sacchari ORFNames=F2B49_02010 {ECO:0000313|EMBL:KAB8121915.1} PE=3	GO:0016887//ATP hydrolysis activity`molecular_function;GO:0005524//ATP binding`molecular_function	PF13173.9//AAA_14`AAA domain;PF00004.32//AAA`ATPase family associated with various cellular activities (AAA)	WP_212379410.1//AAA family ATPase, partial	TIGR01241.2//FtsH_fam`JCVI: ATP-dependent zinc metalloprotease FtsH;TIGR03689.1//pup_AAA`JCVI: proteasome ATPase;TIGR01242.2//TIGR01242`JCVI: proteasome-activating nucleotidase;TIGR00635.1//ruvB`JCVI: Holliday junction branch migration DNA helicase RuvB
SCWL1_00181	465	-	hypothetical protein	None	None	WP_153369057.1//hypothetical protein	tr|A0A5N5XSH1|A0A5N5XSH1_9MOLU//Uncharacterized protein {ECO:0000313|EMBL:KAB8122678.1} OS=Candidatus Phytoplasma sacchari ORFNames=F2B49_01190 {ECO:0000313|EMBL:KAB8122678.1} PE=4	GO:0016021//integral component of membrane`cellular_component	None	WP_153369057.1//hypothetical protein	None
SCWL1_00182	453	-	hypothetical protein	None	None	WP_011412668.1//hypothetical protein	tr|Q2NJ89|Q2NJ89_AYWBP//Uncharacterized protein {ECO:0000313|EMBL:ABC65504.1} OS=Aster yellows witches'-broom phytoplasma (strain AYWB) ORFNames=AYWB_387 {ECO:0000313|EMBL:ABC65504.1} PE=4	None	None	WP_011412668.1//hypothetical protein	None
SCWL1_00183	1233	-	hypothetical protein	None	COG2849//Antitoxin component YwqK of the YwqJK toxin-antitoxin module`Defense mechanisms`V	WP_153369055.1//hypothetical protein	tr|A0A5N5XW80|A0A5N5XW80_9MOLU//Uncharacterized protein {ECO:0000313|EMBL:KAB8122677.1} OS=Candidatus Phytoplasma sacchari ORFNames=F2B49_01185 {ECO:0000313|EMBL:KAB8122677.1} PE=4	GO:0016021//integral component of membrane`cellular_component	None	WP_153369055.1//hypothetical protein	None
SCWL1_00184	3630	ftsH_5	ATP-dependent zinc metalloprotease FtsH	None	COG0465//ATP-dependent Zn proteases`Posttranslational modification, protein turnover, chaperones`O	WP_153369053.1//AAA family ATPase	tr|A0A5N5XSL3|A0A5N5XSL3_9MOLU//AAA family ATPase {ECO:0000313|EMBL:KAB8122676.1} OS=Candidatus Phytoplasma sacchari ORFNames=F2B49_01180 {ECO:0000313|EMBL:KAB8122676.1} PE=3	GO:0016021//integral component of membrane`cellular_component;GO:0016887//ATP hydrolysis activity`molecular_function;GO:0005524//ATP binding`molecular_function	PF00004.32//AAA`ATPase family associated with various cellular activities (AAA)	WP_153369053.1//AAA family ATPase	TIGR01241.2//FtsH_fam`JCVI: ATP-dependent zinc metalloprotease FtsH;TIGR03689.1//pup_AAA`JCVI: proteasome ATPase;TIGR01242.2//TIGR01242`JCVI: proteasome-activating nucleotidase
SCWL1_00185	2238	smc_1	Chromosome partition protein Smc	None	COG0465//ATP-dependent Zn proteases`Posttranslational modification, protein turnover, chaperones`O	WP_153369053.1//AAA family ATPase	tr|A0A5N5XSL3|A0A5N5XSL3_9MOLU//AAA family ATPase {ECO:0000313|EMBL:KAB8122676.1} OS=Candidatus Phytoplasma sacchari ORFNames=F2B49_01180 {ECO:0000313|EMBL:KAB8122676.1} PE=3	GO:0016021//integral component of membrane`cellular_component;GO:0016887//ATP hydrolysis activity`molecular_function;GO:0005524//ATP binding`molecular_function	None	WP_153369053.1//AAA family ATPase	TIGR04523.1//Mplasa_alph_rch`JCVI: helix-rich protein
SCWL1_00186	657	adk	Adenylate kinase	K00939//adk, AK`adenylate kinase [EC:2.7.4.3]	COG0563//Adenylate kinase or related kinase`Nucleotide transport and metabolism`F	WP_153369051.1//nucleoside monophosphate kinase	tr|A0A5N5XX82|A0A5N5XX82_9MOLU//Adenylate kinase {ECO:0000256|HAMAP-Rule:MF_00235, ECO:0000256|RuleBase:RU003331} Short=AK {ECO:0000256|HAMAP-Rule:MF_00235} EC=2.7.4.3 {ECO:0000256|HAMAP-Rule:MF_00235, ECO:0000256|RuleBase:RU003331} ATP-AMP transphosphorylase {ECO:0000256|HAMAP-Rule:MF_00235} ATP:AMP phosphotransferase {ECO:0000256|HAMAP-Rule:MF_00235} Adenylate monophosphate kinase {ECO:0000256|…	GO:0005737//cytoplasm`cellular_component;GO:0044209//AMP salvage`biological_process;GO:0005524//ATP binding`molecular_function;GO:0004017//adenylate kinase activity`molecular_function;GO:0008270//zinc ion binding`molecular_function	PF00406.25//ADK`Adenylate kinase;PF13207.9//AAA_17`AAA domain;PF05191.17//ADK_lid`Adenylate kinase, active site lid	WP_153369051.1//nucleoside monophosphate kinase	TIGR01360.1//aden_kin_iso1`JCVI: adenylate kinase;TIGR01359.1//UMP_CMP_kin_fam`JCVI: UMP-CMP kinase family (Provisional);TIGR01351.1//adk`JCVI: adenylate kinase
SCWL1_00187	618	rpsD	30S ribosomal protein S4	K02986//RP-S4, rpsD`small subunit ribosomal protein S4	COG0522//Ribosomal protein S4 or related protein`Translation, ribosomal structure and biogenesis`J	WP_153369049.1//30S ribosomal protein S4	tr|A0A5N5XSF8|A0A5N5XSF8_9MOLU//30S ribosomal protein S4 {ECO:0000256|HAMAP-Rule:MF_01306} OS=Candidatus Phytoplasma sacchari ORFNames=F2B49_01170 {ECO:0000313|EMBL:KAB8122674.1} PE=3	GO:0005737//cytoplasm`cellular_component;GO:0003735//structural constituent of ribosome`molecular_function;GO:0006412//translation`biological_process;GO:0015935//small ribosomal subunit`cellular_component;GO:0019843//rRNA binding`molecular_function	PF00163.22//Ribosomal_S4`Ribosomal protein S4/S9 N-terminal domain;PF01479.28//S4`S4 domain	WP_153369049.1//30S ribosomal protein S4	TIGR01017.1//rpsD_bact`JCVI: 30S ribosomal protein S4
SCWL1_00188	2652	mgtA	Magnesium-transporting ATPase, P-type 1	None	COG0474//Magnesium-transporting ATPase (P-type)`Inorganic ion transport and metabolism`P	WP_153369047.1//magnesium-translocating P-type ATPase	tr|A0A5N5XT31|A0A5N5XT31_9MOLU//Magnesium-transporting ATPase, P-type 1 {ECO:0000256|ARBA:ARBA00013555} EC=7.2.2.14 {ECO:0000256|ARBA:ARBA00012786} Mg(2+) transport ATPase, P-type 1 {ECO:0000256|ARBA:ARBA00017180} OS=Candidatus Phytoplasma sacchari ORFNames=F2B49_01165 {ECO:0000313|EMBL:KAB8122673.1} PE=3	GO:0015444//P-type magnesium transporter activity`molecular_function;GO:0016021//integral component of membrane`cellular_component;GO:0005524//ATP binding`molecular_function;GO:0005886//plasma membrane`cellular_component	PF00690.29//Cation_ATPase_N`Cation transporter/ATPase, N-terminus;PF00122.23//E1-E2_ATPase`E1-E2 ATPase;PF00702.29//Hydrolase`haloacid dehalogenase-like hydrolase;PF13246.9//Cation_ATPase`Cation transport ATPase (P-type);PF00689.24//Cation_ATPase_C`Cation transporting ATPase, C-terminus	WP_153369047.1//magnesium-translocating P-type ATPase	TIGR01517.1//ATPase-IIB_Ca`JCVI: calcium-translocating P-type ATPase, PMCA-type;TIGR01524.1//ATPase-IIIB_Mg`JCVI: magnesium-translocating P-type ATPase;TIGR01106.1//ATPase-IIC_X-K`JCVI: Na,H/K antiporter P-type ATPase subunit alpha;TIGR01522.1//ATPase-IIA2_Ca`JCVI: calcium-transporting P-type ATPase, PMR1-type;TIGR01647.1//ATPase-IIIA_H`JCVI: plasma-membrane proton-efflux P-type ATPase;TIGR01497.…
SCWL1_00189	765	cdaA	Cyclic di-AMP synthase CdaA	None	COG1624//c-di-AMP synthetase, contains DisA_N domain`Signal transduction mechanisms`T	WP_153369045.1//DNA integrity scanning protein DisA nucleotide-binding domain protein	tr|A0A5N5XTB4|A0A5N5XTB4_9MOLU//Diadenylate cyclase {ECO:0000256|HAMAP-Rule:MF_01499} Short=DAC {ECO:0000256|HAMAP-Rule:MF_01499} EC=2.7.7.85 {ECO:0000256|HAMAP-Rule:MF_01499} Cyclic-di-AMP synthase {ECO:0000256|HAMAP-Rule:MF_01499} Short=c-di-AMP synthase {ECO:0000256|HAMAP-Rule:MF_01499} OS=Candidatus Phytoplasma sacchari ORFNames=F2B49_01160 {ECO:0000313|EMBL:KAB8122672.1} PE=3	GO:0016779//nucleotidyltransferase activity`molecular_function;GO:0016021//integral component of membrane`cellular_component;GO:0004016//adenylate cyclase activity`molecular_function;GO:0019932//second-messenger-mediated signaling`biological_process;GO:0005886//plasma membrane`cellular_component;GO:0006171//cAMP biosynthetic process`biological_process;GO:0005524//ATP binding`molecular_function	PF02457.19//DAC`DisA bacterial checkpoint controller nucleotide-binding	WP_153369045.1//DNA integrity scanning protein DisA nucleotide-binding domain protein	TIGR00159.1//TIGR00159`JCVI: diadenylate cyclase CdaA
SCWL1_00190	1740	ruvB_2	Holliday junction ATP-dependent DNA helicase RuvB	K02343//dnaX`DNA polymerase III subunit gamma/tau [EC:2.7.7.7]	COG2812//DNA polymerase III, gamma/tau subunits`Replication, recombination and repair`L	WP_153369043.1//DNA polymerase III subunit gamma/tau	tr|A0A5N5XSF3|A0A5N5XSF3_9MOLU//DNA polymerase III subunit gamma/tau {ECO:0000256|RuleBase:RU364063} EC=2.7.7.7 {ECO:0000256|RuleBase:RU364063} OS=Candidatus Phytoplasma sacchari ORFNames=F2B49_01155 {ECO:0000313|EMBL:KAB8122671.1} PE=3	GO:0003887//DNA-directed DNA polymerase activity`molecular_function;GO:0006260//DNA replication`biological_process;GO:0009360//DNA polymerase III complex`cellular_component;GO:0005524//ATP binding`molecular_function	PF13177.9//DNA_pol3_delta2`DNA polymerase III, delta subunit;PF00004.32//AAA`ATPase family associated with various cellular activities (AAA)	WP_153369043.1//DNA polymerase III subunit gamma/tau	TIGR02397.1//dnaX_nterm`JCVI: DNA polymerase III subunit gamma/tau;TIGR00678.1//holB`JCVI: DNA polymerase III subunit delta';TIGR01128.1//holA`JCVI: DNA polymerase III subunit delta
SCWL1_00191	300	ybaB	Nucleoid-associated protein YbaB	None	COG0718//DNA-binding nucleoid-associated protein YbaB/EfbC`Transcription`K	WP_153369041.1//YbaB/EbfC family nucleoid-associated protein	tr|A0A5N5XTK5|A0A5N5XTK5_9MOLU//YbaB/EbfC family DNA-binding protein {ECO:0000313|EMBL:KAB8122670.1} OS=Candidatus Phytoplasma sacchari ORFNames=F2B49_01150 {ECO:0000313|EMBL:KAB8122670.1} PE=4	GO:0003677//DNA binding`molecular_function	PF02575.19//YbaB_DNA_bd`YbaB/EbfC DNA-binding family	WP_153369041.1//YbaB/EbfC family nucleoid-associated protein	TIGR00103.1//DNA_YbaB_EbfC`JCVI: YbaB/EbfC family nucleoid-associated protein
SCWL1_00192	549	rpoE	DNA-directed RNA polymerase subunit delta	K03048//rpoE`DNA-directed RNA polymerase subunit delta	COG3343//DNA-directed RNA polymerase, delta subunit`Transcription`K	WP_153369039.1//DNA-directed RNA polymerase subunit delta	tr|A0A5N5XVD5|A0A5N5XVD5_9MOLU//RNAP delta factor {ECO:0000256|ARBA:ARBA00022085} OS=Candidatus Phytoplasma sacchari ORFNames=F2B49_01145 {ECO:0000313|EMBL:KAB8122669.1} PE=3	GO:0003899//DNA-directed 5'-3' RNA polymerase activity`molecular_function;GO:0006351//transcription, DNA-templated`biological_process;GO:0006355//regulation of transcription, DNA-templated`biological_process	None	WP_153369039.1//DNA-directed RNA polymerase subunit delta	TIGR04567.1//RNAP_delt_lowGC`JCVI: DNA-directed RNA polymerase subunit delta
SCWL1_00193	735	-	hypothetical protein	K17103//CHO1, pssA`CDP-diacylglycerol---serine O-phosphatidyltransferase [EC:2.7.8.8]	COG1183//Phosphatidylserine synthase`Lipid transport and metabolism`I	WP_153369036.1//CDP-alcohol phosphatidyltransferase family protein	tr|A0A5N5XSG5|A0A5N5XSG5_9MOLU//Uncharacterized protein {ECO:0000313|EMBL:KAB8122668.1} OS=Candidatus Phytoplasma sacchari ORFNames=F2B49_01140 {ECO:0000313|EMBL:KAB8122668.1} PE=4	GO:0016021//integral component of membrane`cellular_component;GO:0016780//phosphotransferase activity, for other substituted phosphate groups`molecular_function;GO:0008654//phospholipid biosynthetic process`biological_process	PF01066.24//CDP-OH_P_transf`CDP-alcohol phosphatidyltransferase	WP_153369036.1//CDP-alcohol phosphatidyltransferase family protein	TIGR04217.1//archae_ser_T`JCVI: archaetidylserine synthase;TIGR00473.1//pssA`JCVI: CDP-diacylglycerol--serine O-phosphatidyltransferase
SCWL1_00194	870	psd	Phosphatidylserine decarboxylase proenzyme	K01613//psd, PISD`phosphatidylserine decarboxylase [EC:4.1.1.65]	COG0688//Phosphatidylserine decarboxylase`Lipid transport and metabolism`I	WP_153369061.1//phosphatidylserine decarboxylase	tr|A0A5N5XTL5|A0A5N5XTL5_9MOLU//Phosphatidylserine decarboxylase {ECO:0000313|EMBL:KAB8122680.1} OS=Candidatus Phytoplasma sacchari ORFNames=F2B49_01135 {ECO:0000313|EMBL:KAB8122680.1} PE=4	GO:0004609//phosphatidylserine decarboxylase activity`molecular_function;GO:0008654//phospholipid biosynthetic process`biological_process	PF02666.18//PS_Dcarbxylase`Phosphatidylserine decarboxylase	WP_153369061.1//phosphatidylserine decarboxylase	TIGR00163.1//PS_decarb`JCVI: archaetidylserine decarboxylase
SCWL1_00195	1647	pyrG	CTP synthase	K01937//pyrG, CTPS`CTP synthase [EC:6.3.4.2]	COG0504//CTP synthase (UTP-ammonia lyase)`Nucleotide transport and metabolism`F	WP_153369034.1//CTP synthase	tr|A0A5N5XW69|A0A5N5XW69_9MOLU//CTP synthase {ECO:0000256|HAMAP-Rule:MF_01227} EC=6.3.4.2 {ECO:0000256|HAMAP-Rule:MF_01227} Cytidine 5'-triphosphate synthase {ECO:0000256|HAMAP-Rule:MF_01227} Cytidine triphosphate synthetase {ECO:0000256|HAMAP-Rule:MF_01227} Short=CTP synthetase {ECO:0000256|HAMAP-Rule:MF_01227} Short=CTPS {ECO:0000256|HAMAP-Rule:MF_01227} UTP--ammonia ligase {ECO:0000256|HAMAP-R…	GO:0006541//glutamine metabolic process`biological_process;GO:0044210//'de novo' CTP biosynthetic process`biological_process;GO:0046872//metal ion binding`molecular_function;GO:0003883//CTP synthase activity`molecular_function;GO:0005524//ATP binding`molecular_function	PF06418.17//CTP_synth_N`CTP synthase N-terminus;PF00117.31//GATase`Glutamine amidotransferase class-I	WP_153369034.1//CTP synthase	TIGR00337.1//PyrG`JCVI: CTP synthase (glutamine hydrolyzing)
SCWL1_00196	489	-	hypothetical protein	None	None	WP_153369032.1//hypothetical protein	tr|A0A5N5XSJ9|A0A5N5XSJ9_9MOLU//Uncharacterized protein {ECO:0000313|EMBL:KAB8122666.1} OS=Candidatus Phytoplasma sacchari ORFNames=F2B49_01125 {ECO:0000313|EMBL:KAB8122666.1} PE=4	GO:0016021//integral component of membrane`cellular_component	None	WP_153369032.1//hypothetical protein	None
SCWL1_00197	615	-	hypothetical protein	None	COG3935//DNA replication protein DnaD`Replication, recombination and repair`L	WP_153369059.1//DnaD domain protein	tr|A0A5N5XVE5|A0A5N5XVE5_9MOLU//DNA replication protein {ECO:0000313|EMBL:KAB8122679.1} OS=Candidatus Phytoplasma sacchari ORFNames=F2B49_01120 {ECO:0000313|EMBL:KAB8122679.1} PE=4	None	None	WP_153369059.1//DnaD domain protein	TIGR04548.1//DnaD_Mollicutes`JCVI: DnaD family protein
SCWL1_00198	705	rnc	Ribonuclease 3	K03685//rnc, DROSHA, RNT1`ribonuclease III [EC:3.1.26.3]	COG0571//dsRNA-specific ribonuclease`Transcription`K	WP_153369031.1//ribonuclease III	tr|A0A5N5XX71|A0A5N5XX71_9MOLU//Ribonuclease 3 {ECO:0000256|HAMAP-Rule:MF_00104} EC=3.1.26.3 {ECO:0000256|HAMAP-Rule:MF_00104} Ribonuclease III {ECO:0000256|HAMAP-Rule:MF_00104} Short=RNase III {ECO:0000256|HAMAP-Rule:MF_00104} OS=Candidatus Phytoplasma sacchari ORFNames=F2B49_01115 {ECO:0000313|EMBL:KAB8122665.1} PE=3	GO:0005737//cytoplasm`cellular_component;GO:0008033//tRNA processing`biological_process;GO:0016075//rRNA catabolic process`biological_process;GO:0004525//ribonuclease III activity`molecular_function;GO:0019843//rRNA binding`molecular_function;GO:0006364//rRNA processing`biological_process;GO:0046872//metal ion binding`molecular_function;GO:0006397//mRNA processing`biological_process	PF14622.9//Ribonucleas_3_3`Ribonuclease-III-like;PF00636.29//Ribonuclease_3`Ribonuclease III domain;PF00035.29//dsrm`Double-stranded RNA binding motif	WP_153369031.1//ribonuclease III	TIGR02191.1//RNaseIII`JCVI: ribonuclease III
SCWL1_00199	1038	plsX	Phosphate acyltransferase	K03621//plsX`phosphate acyltransferase [EC:2.3.1.274]	COG0416//Acyl-ACP:phosphate acyltransferase (fatty acid/phospholipid biosynthesis)`Lipid transport and metabolism`I	WP_153369030.1//phosphate acyltransferase PlsX	tr|A0A5N5XSE7|A0A5N5XSE7_9MOLU//Phosphate acyltransferase {ECO:0000256|ARBA:ARBA00024069, ECO:0000256|HAMAP-Rule:MF_00019} EC=2.3.1.274 {ECO:0000256|ARBA:ARBA00024069, ECO:0000256|HAMAP-Rule:MF_00019} Acyl-ACP phosphotransacylase {ECO:0000256|HAMAP-Rule:MF_00019} Acyl-[acyl-carrier-protein]--phosphate acyltransferase {ECO:0000256|HAMAP-Rule:MF_00019} Phosphate-acyl-ACP acyltransferase {ECO:000025…	GO:0005737//cytoplasm`cellular_component;GO:0006633//fatty acid biosynthetic process`biological_process;GO:0043811//phosphate:acyl-[acyl carrier protein] acyltransferase activity`molecular_function;GO:0008654//phospholipid biosynthetic process`biological_process	PF02504.18//FA_synthesis`Fatty acid synthesis protein	WP_153369030.1//phosphate acyltransferase PlsX	TIGR00182.1//plsX`JCVI: phosphate acyltransferase PlsX
SCWL1_00200	1308	recG	ATP-dependent DNA helicase RecG	K03655//recG`ATP-dependent DNA helicase RecG [EC:3.6.4.12]	COG1200//RecG-like helicase`Replication, recombination and repair`L	WP_121463769.1//DEAD/DEAH box helicase	tr|A0A660HLW2|A0A660HLW2_ZIZJU//ATP-dependent DNA helicase {ECO:0000313|EMBL:AYJ01037.1} OS=Ziziphus jujuba witches'-broom phytoplasma ORFNames=CWO85_00585 {ECO:0000313|EMBL:AYJ01037.1} PE=4	GO:0003676//nucleic acid binding`molecular_function;GO:0005524//ATP binding`molecular_function;GO:0004386//helicase activity`molecular_function	PF04851.18//ResIII`Type III restriction enzyme, res subunit;PF00270.32//DEAD`DEAD/DEAH box helicase;PF00176.26//SNF2-rel_dom`SNF2-related domain;PF00271.34//Helicase_C`Helicase conserved C-terminal domain	WP_121463769.1//DEAD/DEAH box helicase	TIGR00580.1//mfd`JCVI: transcription-repair coupling factor;TIGR00643.1//recG`JCVI: ATP-dependent DNA helicase RecG;TIGR01587.1//cas3_core`JCVI: CRISPR-associated helicase Cas3'
SCWL1_00201	402	-	hypothetical protein	K03655//recG`ATP-dependent DNA helicase RecG [EC:3.6.4.12]	COG1200//RecG-like helicase`Replication, recombination and repair`L	WP_121463769.1//DEAD/DEAH box helicase	tr|A0A660HLW2|A0A660HLW2_ZIZJU//ATP-dependent DNA helicase {ECO:0000313|EMBL:AYJ01037.1} OS=Ziziphus jujuba witches'-broom phytoplasma ORFNames=CWO85_00585 {ECO:0000313|EMBL:AYJ01037.1} PE=4	GO:0003676//nucleic acid binding`molecular_function;GO:0005524//ATP binding`molecular_function;GO:0004386//helicase activity`molecular_function	None	WP_121463769.1//DEAD/DEAH box helicase	None
SCWL1_00202	1644	smc_2	Chromosome partition protein Smc	None	None	WP_153369028.1//hypothetical protein, partial	tr|A0A5N5XT29|A0A5N5XT29_9MOLU//Uncharacterized protein {ECO:0000313|EMBL:KAB8122663.1} Fragment OS=Candidatus Phytoplasma sacchari ORFNames=F2B49_01100 {ECO:0000313|EMBL:KAB8122663.1} PE=4	GO:0016021//integral component of membrane`cellular_component	None	WP_153369028.1//hypothetical protein, partial	None
SCWL1_00203	210	-	hypothetical protein	None	None	None	None	None	None	None	None
SCWL1_00204	210	-	hypothetical protein	None	None	None	None	None	None	None	None
SCWL1_00205	210	-	hypothetical protein	None	None	None	None	None	None	None	None
SCWL1_00206	411	smc_3	Chromosome partition protein Smc	None	None	None	None	None	None	None	None
SCWL1_00207	210	-	hypothetical protein	None	None	None	None	None	None	None	None
SCWL1_00208	210	-	hypothetical protein	None	None	None	None	None	None	None	None
SCWL1_00209	210	-	hypothetical protein	None	None	None	None	None	None	None	None
SCWL1_00210	210	-	hypothetical protein	None	None	None	None	None	None	None	None
SCWL1_00211	210	-	hypothetical protein	None	None	None	None	None	None	None	None
SCWL1_00212	579	smc_4	Chromosome partition protein Smc	None	None	None	None	None	None	None	TIGR02168.1//SMC_prok_B`JCVI: chromosome segregation protein SMC
SCWL1_00213	210	-	hypothetical protein	None	None	None	None	None	None	None	None
SCWL1_00214	210	-	hypothetical protein	None	None	None	None	None	None	None	None
SCWL1_00215	210	-	hypothetical protein	None	None	None	None	None	None	None	None
SCWL1_00216	210	-	hypothetical protein	None	None	None	None	None	None	None	None
SCWL1_00217	210	-	hypothetical protein	None	None	None	None	None	None	None	None
SCWL1_00218	210	-	hypothetical protein	None	None	None	None	None	None	None	None
SCWL1_00219	210	-	hypothetical protein	None	None	None	None	None	None	None	None
SCWL1_00220	891	-	hypothetical protein	None	None	WP_194284650.1//hypothetical protein, partial	None	None	None	WP_194284650.1//hypothetical protein, partial	None
SCWL1_00221	579	-	hypothetical protein	None	COG5377//Phage-related protein, predicted endonuclease`Mobilome: prophages, transposons`X	WP_153369231.1//endonuclease	tr|A0A5N5XV36|A0A5N5XV36_9MOLU//Endonuclease {ECO:0000313|EMBL:KAB8122187.1} OS=Candidatus Phytoplasma sacchari ORFNames=F2B49_01740 {ECO:0000313|EMBL:KAB8122187.1} PE=4	GO:0004519//endonuclease activity`molecular_function	None	WP_153369231.1//endonuclease	TIGR03033.1//phage_rel_nuc`JCVI: putative phage-type endonuclease (Provisional)
SCWL1_00222	927	gsiC	Glutathione transport system permease protein GsiC	K02033//ABC.PE.P`peptide/nickel transport system permease protein	COG0601//ABC-type dipeptide/oligopeptide/nickel transport system, permease component`Amino acid transport and metabolism`E;COG0601//ABC-type dipeptide/oligopeptide/nickel transport system, permease component`Inorganic ion transport and metabolism`P	WP_153369229.1//ABC transporter permease	tr|A0A5N5XS73|A0A5N5XS73_9MOLU//ABC transporter permease {ECO:0000313|EMBL:KAB8122186.1} OS=Candidatus Phytoplasma sacchari ORFNames=F2B49_01735 {ECO:0000313|EMBL:KAB8122186.1} PE=3	GO:0016021//integral component of membrane`cellular_component;GO:0055085//transmembrane transport`biological_process;GO:0005886//plasma membrane`cellular_component	PF19300.2//BPD_transp_1_N`Binding-prot-dependent transport system membrane comp, N-term;PF00528.25//BPD_transp_1`Binding-protein-dependent transport system inner membrane component	WP_153369229.1//ABC transporter permease	TIGR02789.1//nickel_nikB`JCVI: nickel ABC transporter permease subunit NikB;TIGR02790.1//nickel_nikC`JCVI: nickel ABC transporter permease subunit NikC
SCWL1_00223	801	gsiD	Glutathione transport system permease protein GsiD	K02034//ABC.PE.P1`peptide/nickel transport system permease protein	COG1173//ABC-type dipeptide/oligopeptide/nickel transport system, permease component`Amino acid transport and metabolism`E;COG1173//ABC-type dipeptide/oligopeptide/nickel transport system, permease component`Inorganic ion transport and metabolism`P	WP_153369227.1//ABC transporter permease	tr|A0A5N5XVX9|A0A5N5XVX9_9MOLU//ABC transporter permease {ECO:0000313|EMBL:KAB8122185.1} OS=Candidatus Phytoplasma sacchari ORFNames=F2B49_01730 {ECO:0000313|EMBL:KAB8122185.1} PE=3	GO:0016021//integral component of membrane`cellular_component;GO:0055085//transmembrane transport`biological_process;GO:0005886//plasma membrane`cellular_component	PF00528.25//BPD_transp_1`Binding-protein-dependent transport system inner membrane component	WP_153369227.1//ABC transporter permease	TIGR02790.1//nickel_nikC`JCVI: nickel ABC transporter permease subunit NikC;TIGR01097.1//PhnE`JCVI: phosphonate ABC transporter, permease protein PhnE
SCWL1_00224	936	oppF	Oligopeptide transport ATP-binding protein OppF	K02032//ddpF`peptide/nickel transport system ATP-binding protein	COG4608//ABC-type oligopeptide transport system, ATPase component`Amino acid transport and metabolism`E	WP_153369225.1//ABC transporter ATP-binding protein	tr|A0A5N5XSA7|A0A5N5XSA7_9MOLU//ABC transporter ATP-binding protein {ECO:0000313|EMBL:KAB8122184.1} OS=Candidatus Phytoplasma sacchari ORFNames=F2B49_01725 {ECO:0000313|EMBL:KAB8122184.1} PE=4	GO:0005524//ATP binding`molecular_function	PF00005.30//ABC_tran`ABC transporter	WP_153369225.1//ABC transporter ATP-binding protein	TIGR03269.1//met_CoM_red_A2`JCVI: methyl coenzyme M reductase system, component A2;TIGR01288.1//nodI`JCVI: nodulation factor ABC transporter ATP-binding protein NodI;TIGR02324.1//CP_lyasePhnL`JCVI: phosphonate C-P lyase system protein PhnL;TIGR02211.1//LolD_lipo_ex`JCVI: lipoprotein-releasing ABC transporter ATP-binding protein LolD;TIGR02315.1//ABC_phnC`JCVI: phosphonate ABC transporter ATP-bind…
SCWL1_00225	942	oppD	Oligopeptide transport ATP-binding protein OppD	K02031//ddpD`peptide/nickel transport system ATP-binding protein	COG1123//ABC-type glutathione transport system ATPase component, contains duplicated ATPase domain`Posttranslational modification, protein turnover, chaperones`O	WP_153369224.1//ABC transporter ATP-binding protein	tr|A0A5N5XWX8|A0A5N5XWX8_9MOLU//ABC transporter ATP-binding protein {ECO:0000313|EMBL:KAB8122183.1} OS=Candidatus Phytoplasma sacchari ORFNames=F2B49_01720 {ECO:0000313|EMBL:KAB8122183.1} PE=4	GO:0005524//ATP binding`molecular_function	PF00005.30//ABC_tran`ABC transporter	WP_153369224.1//ABC transporter ATP-binding protein	TIGR02211.1//LolD_lipo_ex`JCVI: lipoprotein-releasing ABC transporter ATP-binding protein LolD;TIGR02315.1//ABC_phnC`JCVI: phosphonate ABC transporter ATP-binding protein;TIGR03411.1//urea_trans_UrtD`JCVI: urea ABC transporter ATP-binding protein UrtD;TIGR02323.1//CP_lyasePhnK`JCVI: phosphonate C-P lyase system protein PhnK;TIGR02324.1//CP_lyasePhnL`JCVI: phosphonate C-P lyase system protein PhnL…
SCWL1_00226	849	-	hypothetical protein	None	None	WP_153369222.1//hypothetical protein	tr|A0A5N5XS47|A0A5N5XS47_9MOLU//Uncharacterized protein {ECO:0000313|EMBL:KAB8122182.1} OS=Candidatus Phytoplasma sacchari ORFNames=F2B49_01715 {ECO:0000313|EMBL:KAB8122182.1} PE=4	GO:0016021//integral component of membrane`cellular_component	None	WP_153369222.1//hypothetical protein	None
SCWL1_00227	651	-	hypothetical protein	None	None	WP_153369220.1//hypothetical protein	tr|A0A5N5XST4|A0A5N5XST4_9MOLU//Uncharacterized protein {ECO:0000313|EMBL:KAB8122181.1} OS=Candidatus Phytoplasma sacchari ORFNames=F2B49_01710 {ECO:0000313|EMBL:KAB8122181.1} PE=4	GO:0016021//integral component of membrane`cellular_component	None	WP_153369220.1//hypothetical protein	None
SCWL1_00228	354	-	hypothetical protein	None	None	None	None	None	None	None	None
SCWL1_00229	765	-	hypothetical protein	None	COG3963//Phosphatidylethanolamine N-methyltransferase`Lipid transport and metabolism`I	WP_083515915.1//hypothetical protein	tr|A0A139JQE9|A0A139JQE9_9MOLU//Putative membrane protein {ECO:0000313|EMBL:KXT29106.1} OS=Candidatus Phytoplasma oryzae {ECO:0000313|EMBL:RAM57911.1} PE=4	GO:0016021//integral component of membrane`cellular_component	None	WP_083515915.1//hypothetical protein	None
SCWL1_00230	375	-	hypothetical protein	None	None	WP_153368762.1//hypothetical protein	tr|A0A5N5XSX5|A0A5N5XSX5_9MOLU//Uncharacterized protein {ECO:0000313|EMBL:KAB8122854.1} OS=Candidatus Phytoplasma sacchari ORFNames=F2B49_00470 {ECO:0000313|EMBL:KAB8122854.1} PE=4	GO:0016021//integral component of membrane`cellular_component	None	WP_153368762.1//hypothetical protein	None
SCWL1_00231	642	-	hypothetical protein	None	COG0681//Signal peptidase I`Intracellular trafficking, secretion, and vesicular transport`U	WP_153368759.1//S26 family signal peptidase	tr|A0A5N5XTK0|A0A5N5XTK0_9MOLU//S26 family signal peptidase {ECO:0000313|EMBL:KAB8122853.1} OS=Candidatus Phytoplasma sacchari ORFNames=F2B49_00465 {ECO:0000313|EMBL:KAB8122853.1} PE=4	GO:0004252//serine-type endopeptidase activity`molecular_function;GO:0016021//integral component of membrane`cellular_component;GO:0006465//signal peptide processing`biological_process	None	WP_153368759.1//S26 family signal peptidase	TIGR02228.1//sigpep_I_arch`JCVI: signal peptidase I
SCWL1_00232	192	-	hypothetical protein	None	None	WP_153368757.1//hypothetical protein	tr|A0A5N5XTU2|A0A5N5XTU2_9MOLU//Uncharacterized protein {ECO:0000313|EMBL:KAB8122852.1} OS=Candidatus Phytoplasma sacchari ORFNames=F2B49_00460 {ECO:0000313|EMBL:KAB8122852.1} PE=4	None	None	WP_153368757.1//hypothetical protein	None
SCWL1_00233	348	-	hypothetical protein	None	None	WP_153368754.1//hypothetical protein	tr|A0A5N5XSY3|A0A5N5XSY3_9MOLU//Uncharacterized protein {ECO:0000313|EMBL:KAB8122851.1} OS=Candidatus Phytoplasma sacchari ORFNames=F2B49_00455 {ECO:0000313|EMBL:KAB8122851.1} PE=4	GO:0016021//integral component of membrane`cellular_component	None	WP_153368754.1//hypothetical protein	None
SCWL1_00234	657	-	hypothetical protein	None	COG0681//Signal peptidase I`Intracellular trafficking, secretion, and vesicular transport`U	WP_153368751.1//signal peptidase I	tr|A0A5N5XU29|A0A5N5XU29_9MOLU//Signal peptidase I {ECO:0000313|EMBL:KAB8122850.1} EC=3.4.21.89 {ECO:0000313|EMBL:KAB8122850.1} OS=Candidatus Phytoplasma sacchari ORFNames=F2B49_00450 {ECO:0000313|EMBL:KAB8122850.1} PE=4	GO:0004252//serine-type endopeptidase activity`molecular_function;GO:0016021//integral component of membrane`cellular_component;GO:0006465//signal peptide processing`biological_process	None	WP_153368751.1//signal peptidase I	TIGR02228.1//sigpep_I_arch`JCVI: signal peptidase I;TIGR02227.1//sigpep_I_bact`JCVI: signal peptidase I
SCWL1_00235	627	-	hypothetical protein	None	None	WP_153368748.1//hypothetical protein	tr|A0A5N5XVW2|A0A5N5XVW2_9MOLU//Uncharacterized protein {ECO:0000313|EMBL:KAB8122849.1} OS=Candidatus Phytoplasma sacchari ORFNames=F2B49_00445 {ECO:0000313|EMBL:KAB8122849.1} PE=4	None	None	WP_153368748.1//hypothetical protein	None
SCWL1_00236	786	-	hypothetical protein	None	None	WP_153368745.1//hypothetical protein	tr|A0A5N5XSY1|A0A5N5XSY1_9MOLU//Uncharacterized protein {ECO:0000313|EMBL:KAB8122848.1} OS=Candidatus Phytoplasma sacchari ORFNames=F2B49_00440 {ECO:0000313|EMBL:KAB8122848.1} PE=4	None	None	WP_153368745.1//hypothetical protein	None
SCWL1_00237	408	-	hypothetical protein	None	None	WP_153368742.1//hypothetical protein	tr|A0A5N5XWP7|A0A5N5XWP7_9MOLU//Uncharacterized protein {ECO:0000313|EMBL:KAB8122847.1} OS=Candidatus Phytoplasma sacchari ORFNames=F2B49_00435 {ECO:0000313|EMBL:KAB8122847.1} PE=4	GO:0016021//integral component of membrane`cellular_component	None	WP_153368742.1//hypothetical protein	None
SCWL1_00238	246	-	hypothetical protein	K02314//dnaB`replicative DNA helicase [EC:3.6.4.12]	COG0305//Replicative DNA helicase`Replication, recombination and repair`L	WP_066540351.1//replicative DNA helicase	tr|A0A139JQV1|A0A139JQV1_9MOLU//Replicative DNA helicase {ECO:0000256|ARBA:ARBA00021957, ECO:0000256|RuleBase:RU362085} EC=3.6.4.12 {ECO:0000256|ARBA:ARBA00012551, ECO:0000256|RuleBase:RU362085} OS=Candidatus Phytoplasma oryzae {ECO:0000313|EMBL:RAM57703.1} PE=3	GO:1990077//primosome complex`cellular_component;GO:0016887//ATP hydrolysis activity`molecular_function;GO:0003677//DNA binding`molecular_function;GO:0003678//DNA helicase activity`molecular_function;GO:0006269//DNA replication, synthesis of RNA primer`biological_process;GO:0005524//ATP binding`molecular_function	None	WP_066540351.1//replicative DNA helicase	None
SCWL1_00239	279	-	hypothetical protein	None	COG0305//Replicative DNA helicase`Replication, recombination and repair`L	WP_153369343.1//replicative DNA helicase	tr|A0A5N5XRS8|A0A5N5XRS8_9MOLU//DNA helicase {ECO:0000256|ARBA:ARBA00012551} EC=3.6.4.12 {ECO:0000256|ARBA:ARBA00012551} OS=Candidatus Phytoplasma sacchari ORFNames=F2B49_02060 {ECO:0000313|EMBL:KAB8121835.1} PE=3	GO:0003678//DNA helicase activity`molecular_function;GO:0006260//DNA replication`biological_process;GO:0016887//ATP hydrolysis activity`molecular_function;GO:0005524//ATP binding`molecular_function;GO:0003677//DNA binding`molecular_function	None	WP_153369343.1//replicative DNA helicase	None
SCWL1_00240	1587	metG	Methionine--tRNA ligase	K01874//MARS, metG`methionyl-tRNA synthetase [EC:6.1.1.10]	COG0143//Methionyl-tRNA synthetase`Translation, ribosomal structure and biogenesis`J	WP_153368736.1//methionine--tRNA ligase	tr|A0A5N5XXT3|A0A5N5XXT3_9MOLU//Methionine--tRNA ligase {ECO:0000256|ARBA:ARBA00018753} EC=6.1.1.10 {ECO:0000256|ARBA:ARBA00012838} Methionyl-tRNA synthetase {ECO:0000256|ARBA:ARBA00015243} OS=Candidatus Phytoplasma sacchari ORFNames=F2B49_00425 {ECO:0000313|EMBL:KAB8122845.1} PE=3	GO:0004825//methionine-tRNA ligase activity`molecular_function;GO:0006431//methionyl-tRNA aminoacylation`biological_process;GO:0005524//ATP binding`molecular_function	PF09334.14//tRNA-synt_1g`tRNA synthetases class I (M);PF08264.16//Anticodon_1`Anticodon-binding domain of tRNA ligase;PF19303.2//Anticodon_3`Anticodon binding domain of methionyl tRNA ligase	WP_153368736.1//methionine--tRNA ligase	TIGR00398.1//metG`JCVI: methionine--tRNA ligase
SCWL1_00241	852	rsmI	Ribosomal RNA small subunit methyltransferase I	None	COG0313//16S rRNA C1402 (ribose-2'-O) methylase RsmI`Translation, ribosomal structure and biogenesis`J	WP_153368732.1//16S rRNA (cytidine(1402)-2'-O)-methyltransferase	tr|A0A5N5XSW4|A0A5N5XSW4_9MOLU//Ribosomal RNA small subunit methyltransferase I {ECO:0000256|HAMAP-Rule:MF_01877} EC=2.1.1.198 {ECO:0000256|HAMAP-Rule:MF_01877} 16S rRNA 2'-O-ribose C1402 methyltransferase {ECO:0000256|HAMAP-Rule:MF_01877} rRNA (cytidine-2'-O-)-methyltransferase RsmI {ECO:0000256|HAMAP-Rule:MF_01877} OS=Candidatus Phytoplasma sacchari ORFNames=F2B49_00420 {ECO:0000313|EMBL:KAB812…	GO:0005737//cytoplasm`cellular_component;GO:0070677//rRNA (cytosine-2'-O-)-methyltransferase activity`molecular_function;GO:0000453//enzyme-directed rRNA 2'-O-methylation`biological_process	PF00590.23//TP_methylase`Tetrapyrrole (Corrin/Porphyrin) Methylases	WP_153368732.1//16S rRNA (cytidine(1402)-2'-O)-methyltransferase	TIGR00096.1//TIGR00096`JCVI: 16S rRNA (cytidine(1402)-2'-O)-methyltransferase
SCWL1_00242	1011	-	hypothetical protein	K02341//holB`DNA polymerase III subunit delta' [EC:2.7.7.7]	COG0470//DNA polymerase III, delta prime subunit`Replication, recombination and repair`L	WP_153368772.1//hypothetical protein	tr|A0A5N5XSZ1|A0A5N5XSZ1_9MOLU//Uncharacterized protein {ECO:0000313|EMBL:KAB8122858.1} OS=Candidatus Phytoplasma sacchari ORFNames=F2B49_00415 {ECO:0000313|EMBL:KAB8122858.1} PE=4	None	PF13177.9//DNA_pol3_delta2`DNA polymerase III, delta subunit	WP_153368772.1//hypothetical protein	TIGR00678.1//holB`JCVI: DNA polymerase III subunit delta'
SCWL1_00243	633	tmk_1	Thymidylate kinase	K00943//tmk, DTYMK`dTMP kinase [EC:2.7.4.9]	COG0125//Thymidylate kinase`Nucleotide transport and metabolism`F	WP_153368729.1//dTMP kinase	tr|A0A5N5XTJ2|A0A5N5XTJ2_9MOLU//Thymidylate kinase {ECO:0000256|HAMAP-Rule:MF_00165} EC=2.7.4.9 {ECO:0000256|HAMAP-Rule:MF_00165} dTMP kinase {ECO:0000256|HAMAP-Rule:MF_00165} OS=Candidatus Phytoplasma sacchari ORFNames=F2B49_00410 {ECO:0000313|EMBL:KAB8122843.1} PE=3	GO:0006235//dTTP biosynthetic process`biological_process;GO:0006233//dTDP biosynthetic process`biological_process;GO:0004798//thymidylate kinase activity`molecular_function;GO:0005524//ATP binding`molecular_function	PF13521.9//AAA_28`AAA domain;PF02223.20//Thymidylate_kin`Thymidylate kinase	WP_153368729.1//dTMP kinase	TIGR00041.1//DTMP_kinase`JCVI: dTMP kinase
SCWL1_00244	729	truA	tRNA pseudouridine synthase A	None	COG0101//tRNA U38,U39,U40 pseudouridine synthase TruA`Translation, ribosomal structure and biogenesis`J	WP_153368726.1//tRNA pseudouridine(38-40) synthase TruA	tr|A0A5N5XTT2|A0A5N5XTT2_9MOLU//tRNA pseudouridine synthase A {ECO:0000256|HAMAP-Rule:MF_00171} EC=5.4.99.12 {ECO:0000256|HAMAP-Rule:MF_00171} tRNA pseudouridine(38-40) synthase {ECO:0000256|HAMAP-Rule:MF_00171} tRNA pseudouridylate synthase I {ECO:0000256|HAMAP-Rule:MF_00171} tRNA-uridine isomerase I {ECO:0000256|HAMAP-Rule:MF_00171} OS=Candidatus Phytoplasma sacchari ORFNames=F2B49_00405 {ECO:0…	GO:0106029//tRNA pseudouridine synthase activity`molecular_function;GO:0031119//tRNA pseudouridine synthesis`biological_process;GO:0003723//RNA binding`molecular_function	PF01416.23//PseudoU_synth_1`tRNA pseudouridine synthase;PF01416.23//PseudoU_synth_1`tRNA pseudouridine synthase	WP_153368726.1//tRNA pseudouridine(38-40) synthase TruA	TIGR00071.1//hisT_truA`JCVI: tRNA pseudouridine(38-40) synthase TruA
SCWL1_00245	999	ecfT	Energy-coupling factor transporter transmembrane protein EcfT	K16785//ecfT`energy-coupling factor transport system permease protein	COG0619//ECF-type transporter transmembrane protein EcfT`Coenzyme transport and metabolism`H	WP_153368723.1//energy-coupling factor transporter transmembrane protein EcfT	tr|A0A5N5XSX3|A0A5N5XSX3_9MOLU//Energy-coupling factor transporter transmembrane protein EcfT {ECO:0000313|EMBL:KAB8122841.1} OS=Candidatus Phytoplasma sacchari ORFNames=F2B49_00400 {ECO:0000313|EMBL:KAB8122841.1} PE=4	GO:0016021//integral component of membrane`cellular_component	PF02361.19//CbiQ`Cobalt transport protein	WP_153368723.1//energy-coupling factor transporter transmembrane protein EcfT	None
SCWL1_00246	855	ecfA2	Energy-coupling factor transporter ATP-binding protein EcfA2	K16787//ecfA2`energy-coupling factor transport system ATP-binding protein [EC:7.-.-.-]	COG1122//Energy-coupling factor transporter ATP-binding protein EcfA2`Inorganic ion transport and metabolism`P;COG1122//Energy-coupling factor transporter ATP-binding protein EcfA2`General function prediction only`R	WP_153368720.1//ATP-binding cassette domain-containing protein	tr|A0A5N5XU21|A0A5N5XU21_9MOLU//ATP-binding cassette domain-containing protein {ECO:0000313|EMBL:KAB8122840.1} OS=Candidatus Phytoplasma sacchari ORFNames=F2B49_00395 {ECO:0000313|EMBL:KAB8122840.1} PE=4	GO:0016020//membrane`cellular_component;GO:0055085//transmembrane transport`biological_process;GO:0005524//ATP binding`molecular_function	PF00005.30//ABC_tran`ABC transporter;PF13555.9//AAA_29`P-loop containing region of AAA domain;PF02463.22//SMC_N`RecF/RecN/SMC N terminal domain	WP_153368720.1//ATP-binding cassette domain-containing protein	TIGR02868.1//CydC`JCVI: thiol reductant ABC exporter subunit CydC;TIGR02857.1//CydD`JCVI: thiol reductant ABC exporter subunit CydD;TIGR02673.1//FtsE`JCVI: cell division ATP-binding protein FtsE;TIGR02982.1//heterocyst_DevA`JCVI: ABC exporter ATP-binding subunit, DevA family (Provisional);TIGR01192.1//chvA`JCVI: glucan export ABC transporter ATP-binding protein;TIGR02203.1//MsbA_lipidA`JCVI: lipi…
SCWL1_00247	819	ecfA1	Energy-coupling factor transporter ATP-binding protein EcfA1	K16786//ecfA1`energy-coupling factor transport system ATP-binding protein [EC:7.-.-.-]	COG1122//Energy-coupling factor transporter ATP-binding protein EcfA2`Inorganic ion transport and metabolism`P;COG1122//Energy-coupling factor transporter ATP-binding protein EcfA2`General function prediction only`R	WP_153368717.1//ATP-binding cassette domain-containing protein	tr|A0A5N5XVV5|A0A5N5XVV5_9MOLU//ATP-binding cassette domain-containing protein {ECO:0000313|EMBL:KAB8122839.1} OS=Candidatus Phytoplasma sacchari ORFNames=F2B49_00390 {ECO:0000313|EMBL:KAB8122839.1} PE=4	GO:0016020//membrane`cellular_component;GO:0055085//transmembrane transport`biological_process;GO:0005524//ATP binding`molecular_function	PF00005.30//ABC_tran`ABC transporter;PF02463.22//SMC_N`RecF/RecN/SMC N terminal domain	WP_153368717.1//ATP-binding cassette domain-containing protein	TIGR02673.1//FtsE`JCVI: cell division ATP-binding protein FtsE;TIGR02315.1//ABC_phnC`JCVI: phosphonate ABC transporter ATP-binding protein;TIGR02857.1//CydD`JCVI: thiol reductant ABC exporter subunit CydD;TIGR04406.1//LPS_export_lptB`JCVI: LPS export ABC transporter ATP-binding protein;TIGR03864.1//PQQ_ABC_ATP`JCVI: ABC transporter, ATP-binding subunit, PQQ-dependent alcohol dehydrogenase system …
SCWL1_00248	360	rplQ	50S ribosomal protein L17	K02879//RP-L17, MRPL17, rplQ`large subunit ribosomal protein L17	COG0203//Ribosomal protein L17`Translation, ribosomal structure and biogenesis`J	WP_153368714.1//50S ribosomal protein L17	tr|A0A5N5XSX0|A0A5N5XSX0_9MOLU//50S ribosomal protein L17 {ECO:0000256|HAMAP-Rule:MF_01368, ECO:0000256|RuleBase:RU000661} OS=Candidatus Phytoplasma sacchari ORFNames=F2B49_00385 {ECO:0000313|EMBL:KAB8122838.1} PE=3	GO:0003735//structural constituent of ribosome`molecular_function;GO:0005840//ribosome`cellular_component;GO:0006412//translation`biological_process	PF01196.22//Ribosomal_L17`Ribosomal protein L17	WP_153368714.1//50S ribosomal protein L17	TIGR00059.1//L17`JCVI: 50S ribosomal protein L17
SCWL1_00249	963	rpoA	DNA-directed RNA polymerase subunit alpha	K03040//rpoA`DNA-directed RNA polymerase subunit alpha [EC:2.7.7.6]	COG0202//DNA-directed RNA polymerase, alpha subunit/40 kD subunit`Transcription`K	WP_153368770.1//DNA-directed RNA polymerase subunit alpha	tr|A0A5N5XWQ7|A0A5N5XWQ7_9MOLU//DNA-directed RNA polymerase subunit alpha {ECO:0000256|ARBA:ARBA00015972, ECO:0000256|HAMAP-Rule:MF_00059} Short=RNAP subunit alpha {ECO:0000256|HAMAP-Rule:MF_00059} EC=2.7.7.6 {ECO:0000256|ARBA:ARBA00012418, ECO:0000256|HAMAP-Rule:MF_00059} RNA polymerase subunit alpha {ECO:0000256|ARBA:ARBA00016404, ECO:0000256|HAMAP-Rule:MF_00059} Transcriptase subunit alpha {EC…	GO:0003899//DNA-directed 5'-3' RNA polymerase activity`molecular_function;GO:0046983//protein dimerization activity`molecular_function;GO:0006351//transcription, DNA-templated`biological_process;GO:0003677//DNA binding`molecular_function	PF01193.27//RNA_pol_L`RNA polymerase Rpb3/Rpb11 dimerisation domain;PF01000.29//RNA_pol_A_bac`RNA polymerase Rpb3/RpoA insert domain;PF03118.18//RNA_pol_A_CTD`Bacterial RNA polymerase, alpha chain C terminal domain	WP_153368770.1//DNA-directed RNA polymerase subunit alpha	TIGR02027.1//rpoA`JCVI: DNA-directed RNA polymerase subunit alpha
SCWL1_00250	396	rpsK	30S ribosomal protein S11	K02948//RP-S11, MRPS11, rpsK`small subunit ribosomal protein S11	COG0100//Ribosomal protein S11`Translation, ribosomal structure and biogenesis`J	WP_153368711.1//30S ribosomal protein S11	tr|A0A5N5XWN4|A0A5N5XWN4_9MOLU//30S ribosomal protein S11 {ECO:0000256|ARBA:ARBA00015692, ECO:0000256|HAMAP-Rule:MF_01310} OS=Candidatus Phytoplasma sacchari ORFNames=F2B49_00375 {ECO:0000313|EMBL:KAB8122837.1} PE=3	GO:0003735//structural constituent of ribosome`molecular_function;GO:0006412//translation`biological_process;GO:0005840//ribosome`cellular_component;GO:0019843//rRNA binding`molecular_function	PF00411.22//Ribosomal_S11`Ribosomal protein S11	WP_153368711.1//30S ribosomal protein S11	TIGR03632.1//uS11_bact`JCVI: 30S ribosomal protein S11;TIGR03628.1//arch_S11P`JCVI: 30S ribosomal protein S11
SCWL1_00251	384	rpsM	30S ribosomal protein S13	K02952//RP-S13, rpsM`small subunit ribosomal protein S13	COG0099//Ribosomal protein S13`Translation, ribosomal structure and biogenesis`J	WP_153368708.1//30S ribosomal protein S13	tr|A0A5N5XT18|A0A5N5XT18_9MOLU//30S ribosomal protein S13 {ECO:0000256|HAMAP-Rule:MF_01315} OS=Candidatus Phytoplasma sacchari ORFNames=F2B49_00370 {ECO:0000313|EMBL:KAB8122836.1} PE=3	GO:0003735//structural constituent of ribosome`molecular_function;GO:0000049//tRNA binding`molecular_function;GO:0005840//ribosome`cellular_component;GO:0006412//translation`biological_process;GO:0019843//rRNA binding`molecular_function	PF00416.25//Ribosomal_S13`Ribosomal protein S13/S18	WP_153368708.1//30S ribosomal protein S13	TIGR03629.1//uS13_arch`JCVI: 30S ribosomal protein S13;TIGR03631.1//uS13_bact`JCVI: 30S ribosomal protein S13
SCWL1_00252	117	-	hypothetical protein	None	None	None	None	None	PF00444.21//Ribosomal_L36`Ribosomal protein L36	None	TIGR01022.1//rpmJ_bact`JCVI: 50S ribosomal protein L36
SCWL1_00253	207	infA	Translation initiation factor IF-1	None	COG0361//Translation initiation factor IF-1`Translation, ribosomal structure and biogenesis`J	WP_153368702.1//translation initiation factor IF-1	tr|A0A5N5XSV2|A0A5N5XSV2_9MOLU//Translation initiation factor IF-1 {ECO:0000313|EMBL:KAB8122834.1} OS=Candidatus Phytoplasma sacchari ORFNames=F2B49_00360 {ECO:0000313|EMBL:KAB8122834.1} PE=4	GO:0003743//translation initiation factor activity`molecular_function	PF01176.22//eIF-1a`Translation initiation factor 1A / IF-1	WP_153368702.1//translation initiation factor IF-1	TIGR00008.1//infA`JCVI: translation initiation factor IF-1
SCWL1_00254	762	map	Methionine aminopeptidase 1	None	COG0024//Methionine aminopeptidase`Translation, ribosomal structure and biogenesis`J	WP_153368699.1//type I methionyl aminopeptidase	tr|A0A5N5XTH9|A0A5N5XTH9_9MOLU//Methionine aminopeptidase {ECO:0000256|HAMAP-Rule:MF_01974, ECO:0000256|RuleBase:RU003653} Short=MAP {ECO:0000256|HAMAP-Rule:MF_01974} Short=MetAP {ECO:0000256|HAMAP-Rule:MF_01974} EC=3.4.11.18 {ECO:0000256|HAMAP-Rule:MF_01974, ECO:0000256|RuleBase:RU003653} Peptidase M {ECO:0000256|HAMAP-Rule:MF_01974} OS=Candidatus Phytoplasma sacchari ORFNames=F2B49_00355 {ECO:0…	GO:0070084//protein initiator methionine removal`biological_process;GO:0046914//transition metal ion binding`molecular_function;GO:0070006//metalloaminopeptidase activity`molecular_function	PF00557.27//Peptidase_M24`Metallopeptidase family M24	WP_153368699.1//type I methionyl aminopeptidase	TIGR00500.1//met_pdase_I`JCVI: type I methionyl aminopeptidase;TIGR02993.1//ectoine_eutD`JCVI: ectoine hydrolase DoeA;TIGR00495.1//crvDNA_42K`JCVI: DNA-binding protein, 42 kDa (Provisional);TIGR00501.1//met_pdase_II`JCVI: type II methionyl aminopeptidase
SCWL1_00255	1284	secY	Protein translocase subunit SecY	K03076//secY`preprotein translocase subunit SecY	COG0201//Preprotein translocase subunit SecY`Intracellular trafficking, secretion, and vesicular transport`U	WP_153368695.1//preprotein translocase subunit SecY	tr|A0A5N5XTS1|A0A5N5XTS1_9MOLU//Protein translocase subunit SecY {ECO:0000256|HAMAP-Rule:MF_01465} OS=Candidatus Phytoplasma sacchari ORFNames=F2B49_00350 {ECO:0000313|EMBL:KAB8122832.1} PE=3	GO:0043952//protein transport by the Sec complex`biological_process;GO:0065002//intracellular protein transmembrane transport`biological_process;GO:0016021//integral component of membrane`cellular_component;GO:0006605//protein targeting`biological_process;GO:0005886//plasma membrane`cellular_component	PF00344.23//SecY`SecY	WP_153368695.1//preprotein translocase subunit SecY	TIGR02920.1//acc_sec_Y2`JCVI: accessory Sec system protein translocase subunit SecY2;TIGR00967.1//3a0501s007`JCVI: preprotein translocase subunit SecY
SCWL1_00256	453	rplO	50S ribosomal protein L15	K02876//RP-L15, MRPL15, rplO`large subunit ribosomal protein L15	COG0200//Ribosomal protein L15`Translation, ribosomal structure and biogenesis`J	WP_153368692.1//50S ribosomal protein L15	tr|A0A5N5XSW2|A0A5N5XSW2_9MOLU//50S ribosomal protein L15 {ECO:0000256|HAMAP-Rule:MF_01341, ECO:0000256|RuleBase:RU003889} OS=Candidatus Phytoplasma sacchari ORFNames=F2B49_00345 {ECO:0000313|EMBL:KAB8122831.1} PE=3	GO:0003735//structural constituent of ribosome`molecular_function;GO:0015934//large ribosomal subunit`cellular_component;GO:0006412//translation`biological_process;GO:0019843//rRNA binding`molecular_function	PF00828.22//Ribosomal_L27A`Ribosomal proteins 50S-L15, 50S-L18e, 60S-L27A	WP_153368692.1//50S ribosomal protein L15	TIGR01071.1//rplO_bact`JCVI: 50S ribosomal protein L15
SCWL1_00257	198	rpmD	50S ribosomal protein L30	K02907//RP-L30, MRPL30, rpmD`large subunit ribosomal protein L30	COG1841//Ribosomal protein L30/L7E`Translation, ribosomal structure and biogenesis`J	WP_153368689.1//50S ribosomal protein L30	tr|A0A5N5XU10|A0A5N5XU10_9MOLU//50S ribosomal protein L30 {ECO:0000313|EMBL:KAB8122830.1} OS=Candidatus Phytoplasma sacchari ORFNames=F2B49_00340 {ECO:0000313|EMBL:KAB8122830.1} PE=3	GO:0003735//structural constituent of ribosome`molecular_function;GO:0015934//large ribosomal subunit`cellular_component;GO:0006412//translation`biological_process	PF00327.23//Ribosomal_L30`Ribosomal protein L30p/L7e	WP_153368689.1//50S ribosomal protein L30	TIGR01308.1//rpmD_bact`JCVI: 50S ribosomal protein L30
SCWL1_00258	540	rpsE	30S ribosomal protein S5	K02988//RP-S5, MRPS5, rpsE`small subunit ribosomal protein S5	COG0098//Ribosomal protein S5`Translation, ribosomal structure and biogenesis`J	WP_153368767.1//30S ribosomal protein S5	tr|A0A5N5XT51|A0A5N5XT51_9MOLU//30S ribosomal protein S5 {ECO:0000256|HAMAP-Rule:MF_01307} OS=Candidatus Phytoplasma sacchari ORFNames=F2B49_00335 {ECO:0000313|EMBL:KAB8122856.1} PE=3	GO:0005737//cytoplasm`cellular_component;GO:0003735//structural constituent of ribosome`molecular_function;GO:0006412//translation`biological_process;GO:0015935//small ribosomal subunit`cellular_component;GO:0019843//rRNA binding`molecular_function	PF00333.23//Ribosomal_S5`Ribosomal protein S5, N-terminal domain;PF03719.18//Ribosomal_S5_C`Ribosomal protein S5, C-terminal domain	WP_153368767.1//30S ribosomal protein S5	TIGR01020.1//uS5_euk_arch`JCVI: 30S ribosomal protein S5;TIGR01021.1//rpsE_bact`JCVI: 30S ribosomal protein S5
SCWL1_00259	354	rplR	50S ribosomal protein L18	K02881//RP-L18, MRPL18, rplR`large subunit ribosomal protein L18	COG0256//Ribosomal protein L18`Translation, ribosomal structure and biogenesis`J	WP_153368686.1//50S ribosomal protein L18	tr|A0A5N5XVU5|A0A5N5XVU5_9MOLU//50S ribosomal protein L18 {ECO:0000256|HAMAP-Rule:MF_01337} OS=Candidatus Phytoplasma sacchari ORFNames=F2B49_00330 {ECO:0000313|EMBL:KAB8122829.1} PE=3	GO:0005737//cytoplasm`cellular_component;GO:0003735//structural constituent of ribosome`molecular_function;GO:0006412//translation`biological_process;GO:0005840//ribosome`cellular_component;GO:0019843//rRNA binding`molecular_function	PF00861.25//Ribosomal_L18p`Ribosomal L18 of archaea, bacteria, mitoch. and chloroplast	WP_153368686.1//50S ribosomal protein L18	TIGR00060.1//L18_bact`JCVI: 50S ribosomal protein L18
SCWL1_00260	543	rplF	50S ribosomal protein L6	K02933//RP-L6, MRPL6, rplF`large subunit ribosomal protein L6	COG0097//Ribosomal protein L6P/L9E`Translation, ribosomal structure and biogenesis`J	WP_153368683.1//50S ribosomal protein L6	tr|A0A5N5XSW0|A0A5N5XSW0_9MOLU//50S ribosomal protein L6 {ECO:0000256|RuleBase:RU003870} OS=Candidatus Phytoplasma sacchari ORFNames=F2B49_00325 {ECO:0000313|EMBL:KAB8122828.1} PE=3	GO:0003735//structural constituent of ribosome`molecular_function;GO:0006412//translation`biological_process;GO:0005840//ribosome`cellular_component;GO:0019843//rRNA binding`molecular_function	PF00347.26//Ribosomal_L6`Ribosomal protein L6;PF00347.26//Ribosomal_L6`Ribosomal protein L6	WP_153368683.1//50S ribosomal protein L6	TIGR03654.1//L6_bact`JCVI: 50S ribosomal protein L6;TIGR03653.1//uL6_arch`JCVI: 50S ribosomal protein L6
SCWL1_00261	369	rpsH	30S ribosomal protein S8	K02994//RP-S8, rpsH`small subunit ribosomal protein S8	COG0096//Ribosomal protein S8`Translation, ribosomal structure and biogenesis`J	WP_153368680.1//30S ribosomal protein S8	tr|A0A5N5XWM6|A0A5N5XWM6_9MOLU//30S ribosomal protein S8 {ECO:0000256|HAMAP-Rule:MF_01302} OS=Candidatus Phytoplasma sacchari ORFNames=F2B49_00320 {ECO:0000313|EMBL:KAB8122827.1} PE=3	GO:0003735//structural constituent of ribosome`molecular_function;GO:0006412//translation`biological_process;GO:0005840//ribosome`cellular_component;GO:0019843//rRNA binding`molecular_function	PF00410.22//Ribosomal_S8`Ribosomal protein S8	WP_153368680.1//30S ribosomal protein S8	None
SCWL1_00262	270	rpsN	30S ribosomal protein S14	K02954//RP-S14, MRPS14, rpsN`small subunit ribosomal protein S14	COG0199//Ribosomal protein S14`Translation, ribosomal structure and biogenesis`J	WP_153368677.1//30S ribosomal protein S14	tr|A0A5N5XT09|A0A5N5XT09_9MOLU//30S ribosomal protein S14 {ECO:0000313|EMBL:KAB8122826.1} OS=Candidatus Phytoplasma sacchari ORFNames=F2B49_00315 {ECO:0000313|EMBL:KAB8122826.1} PE=4	GO:0003735//structural constituent of ribosome`molecular_function;GO:0005840//ribosome`cellular_component;GO:0006412//translation`biological_process	PF00253.24//Ribosomal_S14`Ribosomal protein S14p/S29e	WP_153368677.1//30S ribosomal protein S14	None
SCWL1_00263	540	rplE	50S ribosomal protein L5	K02931//RP-L5, MRPL5, rplE`large subunit ribosomal protein L5	COG0094//Ribosomal protein L5`Translation, ribosomal structure and biogenesis`J	WP_153368675.1//50S ribosomal protein L5	tr|A0A5N5XXR5|A0A5N5XXR5_9MOLU//50S ribosomal protein L5 {ECO:0000256|HAMAP-Rule:MF_01333} OS=Candidatus Phytoplasma sacchari ORFNames=F2B49_00310 {ECO:0000313|EMBL:KAB8122825.1} PE=3	GO:0005737//cytoplasm`cellular_component;GO:0000049//tRNA binding`molecular_function;GO:0005840//ribosome`cellular_component;GO:0019843//rRNA binding`molecular_function;GO:0003735//structural constituent of ribosome`molecular_function;GO:0006412//translation`biological_process	PF00281.22//Ribosomal_L5`Ribosomal protein L5;PF00673.24//Ribosomal_L5_C`ribosomal L5P family C-terminus	WP_153368675.1//50S ribosomal protein L5	None
SCWL1_00264	351	rplX	50S ribosomal protein L24	K02895//RP-L24, MRPL24, rplX`large subunit ribosomal protein L24	COG0198//Ribosomal protein L24`Translation, ribosomal structure and biogenesis`J	WP_153368672.1//50S ribosomal protein L24	tr|A0A5N5XSU4|A0A5N5XSU4_9MOLU//50S ribosomal protein L24 {ECO:0000256|HAMAP-Rule:MF_01326} OS=Candidatus Phytoplasma sacchari ORFNames=F2B49_00305 {ECO:0000313|EMBL:KAB8122824.1} PE=3	GO:0003735//structural constituent of ribosome`molecular_function;GO:0006412//translation`biological_process;GO:0005840//ribosome`cellular_component;GO:0019843//rRNA binding`molecular_function	PF17136.7//ribosomal_L24`Ribosomal proteins 50S L24/mitochondrial 39S L24	WP_153368672.1//50S ribosomal protein L24	TIGR01079.1//rplX_bact`JCVI: 50S ribosomal protein L24
SCWL1_00265	381	rplN	50S ribosomal protein L14	K02874//RP-L14, MRPL14, rplN`large subunit ribosomal protein L14	COG0093//Ribosomal protein L14`Translation, ribosomal structure and biogenesis`J	WP_153368668.1//50S ribosomal protein L14	tr|A0A5N5XTH0|A0A5N5XTH0_9MOLU//50S ribosomal protein L14 {ECO:0000256|HAMAP-Rule:MF_01367, ECO:0000256|RuleBase:RU003950} OS=Candidatus Phytoplasma sacchari ORFNames=F2B49_00300 {ECO:0000313|EMBL:KAB8122823.1} PE=3	GO:0003735//structural constituent of ribosome`molecular_function;GO:0015934//large ribosomal subunit`cellular_component;GO:0006412//translation`biological_process;GO:0019843//rRNA binding`molecular_function	PF00238.22//Ribosomal_L14`Ribosomal protein L14p/L23e	WP_153368668.1//50S ribosomal protein L14	TIGR01067.1//rplN_bact`JCVI: 50S ribosomal protein L14;TIGR03673.1//uL14_arch`JCVI: 50S ribosomal protein L14
SCWL1_00266	279	rpsQ	30S ribosomal protein S17	K02961//RP-S17, MRPS17, rpsQ`small subunit ribosomal protein S17	COG0186//Ribosomal protein S17`Translation, ribosomal structure and biogenesis`J	KAB8122822.1//30S ribosomal protein S17	tr|A0A5N5XTR1|A0A5N5XTR1_9MOLU//30S ribosomal protein S17 {ECO:0000256|HAMAP-Rule:MF_01345} OS=Candidatus Phytoplasma sacchari ORFNames=F2B49_00295 {ECO:0000313|EMBL:KAB8122822.1} PE=3	GO:0003735//structural constituent of ribosome`molecular_function;GO:0006412//translation`biological_process;GO:0005840//ribosome`cellular_component;GO:0019843//rRNA binding`molecular_function	PF00366.23//Ribosomal_S17`Ribosomal protein S17	WP_194284635.1//30S ribosomal protein S17	TIGR03635.1//uS17_bact`JCVI: 30S ribosomal protein S17;TIGR03630.1//uS17_arch`JCVI: 30S ribosomal protein S17
SCWL1_00267	210	rpmC	50S ribosomal protein L29	K02904//RP-L29, rpmC`large subunit ribosomal protein L29	COG0255//Ribosomal protein L29`Translation, ribosomal structure and biogenesis`J	WP_153368662.1//50S ribosomal protein L29	tr|A0A5N5XSU8|A0A5N5XSU8_9MOLU//50S ribosomal protein L29 {ECO:0000256|HAMAP-Rule:MF_00374} OS=Candidatus Phytoplasma sacchari ORFNames=F2B49_00290 {ECO:0000313|EMBL:KAB8122821.1} PE=3	GO:0003735//structural constituent of ribosome`molecular_function;GO:0005840//ribosome`cellular_component;GO:0006412//translation`biological_process	PF00831.26//Ribosomal_L29`Ribosomal L29 protein	WP_153368662.1//50S ribosomal protein L29	TIGR00012.1//L29`JCVI: 50S ribosomal protein L29
SCWL1_00268	420	rplP	50S ribosomal protein L16	K02878//RP-L16, MRPL16, rplP`large subunit ribosomal protein L16	COG0197//Ribosomal protein L16/L10AE`Translation, ribosomal structure and biogenesis`J	WP_153368659.1//50S ribosomal protein L16	tr|A0A5N5XU00|A0A5N5XU00_9MOLU//50S ribosomal protein L16 {ECO:0000256|HAMAP-Rule:MF_01342, ECO:0000256|RuleBase:RU004414} OS=Candidatus Phytoplasma sacchari ORFNames=F2B49_00285 {ECO:0000313|EMBL:KAB8122820.1} PE=3	GO:0005737//cytoplasm`cellular_component;GO:0000049//tRNA binding`molecular_function;GO:0005840//ribosome`cellular_component;GO:0019843//rRNA binding`molecular_function;GO:0003735//structural constituent of ribosome`molecular_function;GO:0006412//translation`biological_process	PF00252.21//Ribosomal_L16`Ribosomal protein L16p/L10e	WP_153368659.1//50S ribosomal protein L16	TIGR01164.1//rplP_bact`JCVI: 50S ribosomal protein L16;TIGR00279.1//uL16_euk_arch`JCVI: 50S ribosomal protein L16
SCWL1_00269	687	rpsC	30S ribosomal protein S3	K02982//RP-S3, rpsC`small subunit ribosomal protein S3	COG0092//Ribosomal protein S3`Translation, ribosomal structure and biogenesis`J	WP_153368656.1//30S ribosomal protein S3	tr|A0A5N5XVT4|A0A5N5XVT4_9MOLU//30S ribosomal protein S3 {ECO:0000256|HAMAP-Rule:MF_01309} OS=Candidatus Phytoplasma sacchari ORFNames=F2B49_00280 {ECO:0000313|EMBL:KAB8122819.1} PE=3	GO:0005737//cytoplasm`cellular_component;GO:0005840//ribosome`cellular_component;GO:0019843//rRNA binding`molecular_function;GO:0003735//structural constituent of ribosome`molecular_function;GO:0006412//translation`biological_process;GO:0003729//mRNA binding`molecular_function	PF07650.20//KH_2`KH domain;PF00189.23//Ribosomal_S3_C`Ribosomal protein S3, C-terminal domain	WP_153368656.1//30S ribosomal protein S3	TIGR01009.1//rpsC_bact`JCVI: 30S ribosomal protein S3;TIGR01008.1//uS3_euk_arch`JCVI: 30S ribosomal protein S3
SCWL1_00270	375	rplV	50S ribosomal protein L22	K02890//RP-L22, MRPL22, rplV`large subunit ribosomal protein L22	COG0091//Ribosomal protein L22`Translation, ribosomal structure and biogenesis`J	WP_153368653.1//50S ribosomal protein L22	tr|A0A5N5XSU9|A0A5N5XSU9_9MOLU//50S ribosomal protein L22 {ECO:0000256|ARBA:ARBA00021205, ECO:0000256|HAMAP-Rule:MF_01331} OS=Candidatus Phytoplasma sacchari ORFNames=F2B49_00275 {ECO:0000313|EMBL:KAB8122818.1} PE=3	GO:0003735//structural constituent of ribosome`molecular_function;GO:0015934//large ribosomal subunit`cellular_component;GO:0006412//translation`biological_process;GO:0019843//rRNA binding`molecular_function	PF00237.22//Ribosomal_L22`Ribosomal protein L22p/L17e	WP_153368653.1//50S ribosomal protein L22	TIGR01044.1//rplV_bact`JCVI: 50S ribosomal protein L22;TIGR01038.1//uL22_arch_euk`JCVI: 50S ribosomal protein L22
SCWL1_00271	282	rpsS	30S ribosomal protein S19	K02965//RP-S19, rpsS`small subunit ribosomal protein S19	COG0185//Ribosomal protein S19`Translation, ribosomal structure and biogenesis`J	WP_153368650.1//30S ribosomal protein S19	tr|A0A5N5XWL5|A0A5N5XWL5_9MOLU//30S ribosomal protein S19 {ECO:0000256|HAMAP-Rule:MF_00531} OS=Candidatus Phytoplasma sacchari ORFNames=F2B49_00270 {ECO:0000313|EMBL:KAB8122817.1} PE=3	GO:0003735//structural constituent of ribosome`molecular_function;GO:0006412//translation`biological_process;GO:0015935//small ribosomal subunit`cellular_component;GO:0019843//rRNA binding`molecular_function	PF00203.24//Ribosomal_S19`Ribosomal protein S19	WP_153368650.1//30S ribosomal protein S19	TIGR01050.1//rpsS_bact`JCVI: 30S ribosomal protein S19;TIGR01025.1//uS19_arch`JCVI: 30S ribosomal protein S19
SCWL1_00272	831	rplB	50S ribosomal protein L2	K02886//RP-L2, MRPL2, rplB`large subunit ribosomal protein L2	COG0090//Ribosomal protein L2`Translation, ribosomal structure and biogenesis`J	WP_153368647.1//50S ribosomal protein L2	tr|A0A5N5XT00|A0A5N5XT00_9MOLU//50S ribosomal protein L2 {ECO:0000256|HAMAP-Rule:MF_01320} OS=Candidatus Phytoplasma sacchari ORFNames=F2B49_00265 {ECO:0000313|EMBL:KAB8122816.1} PE=3	GO:0003735//structural constituent of ribosome`molecular_function;GO:0016740//transferase activity`molecular_function;GO:0015934//large ribosomal subunit`cellular_component;GO:0006412//translation`biological_process;GO:0019843//rRNA binding`molecular_function	PF00181.26//Ribosomal_L2`Ribosomal Proteins L2, RNA binding domain;PF03947.21//Ribosomal_L2_C`Ribosomal Proteins L2, C-terminal domain	WP_153368647.1//50S ribosomal protein L2	TIGR01171.1//rplB_bact`JCVI: 50S ribosomal protein L2
SCWL1_00273	288	rplW	50S ribosomal protein L23	K02892//RP-L23, MRPL23, rplW`large subunit ribosomal protein L23	COG0089//Ribosomal protein L23`Translation, ribosomal structure and biogenesis`J	WP_153368644.1//50S ribosomal protein L23	tr|A0A5N5XXQ2|A0A5N5XXQ2_9MOLU//50S ribosomal protein L23 {ECO:0000256|ARBA:ARBA00021203, ECO:0000256|HAMAP-Rule:MF_01369} OS=Candidatus Phytoplasma sacchari ORFNames=F2B49_00260 {ECO:0000313|EMBL:KAB8122815.1} PE=3	GO:0005737//cytoplasm`cellular_component;GO:0003735//structural constituent of ribosome`molecular_function;GO:0006412//translation`biological_process;GO:0005840//ribosome`cellular_component;GO:0019843//rRNA binding`molecular_function	PF00276.23//Ribosomal_L23`Ribosomal protein L23	WP_153368644.1//50S ribosomal protein L23	TIGR03636.1//uL23_arch`JCVI: 50S ribosomal protein L23
SCWL1_00274	624	rplD	50S ribosomal protein L4	K02926//RP-L4, MRPL4, rplD`large subunit ribosomal protein L4	COG0088//Ribosomal protein L4`Translation, ribosomal structure and biogenesis`J	WP_153368642.1//50S ribosomal protein L4	tr|A0A5N5XST5|A0A5N5XST5_9MOLU//50S ribosomal protein L4 {ECO:0000256|HAMAP-Rule:MF_01328} OS=Candidatus Phytoplasma sacchari ORFNames=F2B49_00255 {ECO:0000313|EMBL:KAB8122814.1} PE=3	GO:0005737//cytoplasm`cellular_component;GO:0003735//structural constituent of ribosome`molecular_function;GO:0006412//translation`biological_process;GO:0005840//ribosome`cellular_component;GO:0019843//rRNA binding`molecular_function	PF00573.25//Ribosomal_L4`Ribosomal protein L4/L1 family	WP_153368642.1//50S ribosomal protein L4	TIGR03953.1//rplD_bact`JCVI: 50S ribosomal protein L4
SCWL1_00275	675	rplC	50S ribosomal protein L3	K02906//RP-L3, MRPL3, rplC`large subunit ribosomal protein L3	COG0087//Ribosomal protein L3`Translation, ribosomal structure and biogenesis`J	WP_212379400.1//50S ribosomal protein L3	tr|A0A5N5XXU1|A0A5N5XXU1_9MOLU//50S ribosomal protein L3 {ECO:0000256|RuleBase:RU003906} OS=Candidatus Phytoplasma sacchari ORFNames=F2B49_00250 {ECO:0000313|EMBL:KAB8122855.1} PE=3	GO:0003735//structural constituent of ribosome`molecular_function;GO:0006412//translation`biological_process;GO:0005840//ribosome`cellular_component;GO:0019843//rRNA binding`molecular_function	None	WP_212379400.1//50S ribosomal protein L3	TIGR03625.1//L3_bact`JCVI: 50S ribosomal protein L3
SCWL1_00276	315	rpsJ	30S ribosomal protein S10	K02946//RP-S10, MRPS10, rpsJ`small subunit ribosomal protein S10	COG0051//Ribosomal protein S10`Translation, ribosomal structure and biogenesis`J	WP_153368639.1//30S ribosomal protein S10	tr|A0A5N5XTG0|A0A5N5XTG0_9MOLU//30S ribosomal protein S10 {ECO:0000256|HAMAP-Rule:MF_00508} OS=Candidatus Phytoplasma sacchari ORFNames=F2B49_00245 {ECO:0000313|EMBL:KAB8122813.1} PE=3	GO:0005737//cytoplasm`cellular_component;GO:0003735//structural constituent of ribosome`molecular_function;GO:0000049//tRNA binding`molecular_function;GO:0005840//ribosome`cellular_component;GO:0006412//translation`biological_process	PF00338.25//Ribosomal_S10`Ribosomal protein S10p/S20e	WP_153368639.1//30S ribosomal protein S10	TIGR01046.1//uS10_euk_arch`JCVI: 30S ribosomal protein S10;TIGR01049.1//rpsJ_bact`JCVI: 30S ribosomal protein S10
SCWL1_00277	930	rsmH	Ribosomal RNA small subunit methyltransferase H	None	COG0275//16S rRNA C1402 N4-methylase RsmH`Translation, ribosomal structure and biogenesis`J	WP_153368636.1//16S rRNA (cytosine(1402)-N(4))-methyltransferase RsmH	tr|A0A5N5XTQ2|A0A5N5XTQ2_9MOLU//Ribosomal RNA small subunit methyltransferase H {ECO:0000256|HAMAP-Rule:MF_01007} EC=2.1.1.199 {ECO:0000256|HAMAP-Rule:MF_01007} 16S rRNA m(4)C1402 methyltransferase {ECO:0000256|HAMAP-Rule:MF_01007} rRNA (cytosine-N(4)-)-methyltransferase RsmH {ECO:0000256|HAMAP-Rule:MF_01007} OS=Candidatus Phytoplasma sacchari ORFNames=F2B49_00240 {ECO:0000313|EMBL:KAB8122812.1} …	GO:0005737//cytoplasm`cellular_component;GO:0070475//rRNA base methylation`biological_process;GO:0071424//rRNA (cytosine-N4-)-methyltransferase activity`molecular_function	PF01795.22//Methyltransf_5`MraW methylase family	WP_153368636.1//16S rRNA (cytosine(1402)-N(4))-methyltransferase RsmH	TIGR00006.1//TIGR00006`JCVI: 16S rRNA (cytosine(1402)-N(4))-methyltransferase RsmH
SCWL1_00278	237	rpoZ	DNA-directed RNA polymerase subunit omega	K03060//rpoZ`DNA-directed RNA polymerase subunit omega [EC:2.7.7.6]	COG1758//DNA-directed RNA polymerase, subunit K/omega`Transcription`K	WP_153368633.1//DNA-directed RNA polymerase subunit omega	tr|A0A5N5XST7|A0A5N5XST7_9MOLU//DNA-directed RNA polymerase subunit omega {ECO:0000256|ARBA:ARBA00013725} EC=2.7.7.6 {ECO:0000256|ARBA:ARBA00012418} Transcriptase subunit omega {ECO:0000256|ARBA:ARBA00018165} OS=Candidatus Phytoplasma sacchari ORFNames=F2B49_00235 {ECO:0000313|EMBL:KAB8122811.1} PE=3	GO:0003899//DNA-directed 5'-3' RNA polymerase activity`molecular_function;GO:0006351//transcription, DNA-templated`biological_process;GO:0003677//DNA binding`molecular_function	PF01192.25//RNA_pol_Rpb6`RNA polymerase Rpb6	WP_153368633.1//DNA-directed RNA polymerase subunit omega	TIGR00690.1//rpoZ`JCVI: DNA-directed RNA polymerase subunit omega
SCWL1_00279	636	gmk	Guanylate kinase	K00942//E2.7.4.8, gmk`guanylate kinase [EC:2.7.4.8]	COG0194//Guanylate kinase`Nucleotide transport and metabolism`F	WP_153368630.1//guanylate kinase	tr|A0A5N5XTY7|A0A5N5XTY7_9MOLU//Guanylate kinase {ECO:0000256|HAMAP-Rule:MF_00328} EC=2.7.4.8 {ECO:0000256|HAMAP-Rule:MF_00328} GMP kinase {ECO:0000256|HAMAP-Rule:MF_00328} OS=Candidatus Phytoplasma sacchari ORFNames=F2B49_00230 {ECO:0000313|EMBL:KAB8122810.1} PE=3	GO:0005737//cytoplasm`cellular_component;GO:0004385//guanylate kinase activity`molecular_function;GO:0005524//ATP binding`molecular_function	PF03215.18//Rad17`Rad17 P-loop domain;PF00625.24//Guanylate_kin`Guanylate kinase;PF13238.9//AAA_18`AAA domain	WP_153368630.1//guanylate kinase	TIGR02322.1//phosphon_PhnN`JCVI: phosphonate metabolism protein/1,5-bisphosphokinase (PRPP-forming) PhnN;TIGR03263.1//guanyl_kin`JCVI: guanylate kinase
SCWL1_00280	2538	leuS	Leucine--tRNA ligase	K01869//LARS, leuS`leucyl-tRNA synthetase [EC:6.1.1.4]	COG0495//Leucyl-tRNA synthetase`Translation, ribosomal structure and biogenesis`J	WP_153368627.1//leucine--tRNA ligase	tr|A0A5N5XVS1|A0A5N5XVS1_9MOLU//Leucine--tRNA ligase {ECO:0000256|HAMAP-Rule:MF_00049} EC=6.1.1.4 {ECO:0000256|HAMAP-Rule:MF_00049} Leucyl-tRNA synthetase {ECO:0000256|HAMAP-Rule:MF_00049} Short=LeuRS {ECO:0000256|HAMAP-Rule:MF_00049} OS=Candidatus Phytoplasma sacchari ORFNames=F2B49_00225 {ECO:0000313|EMBL:KAB8122809.1} PE=3	GO:0005737//cytoplasm`cellular_component;GO:0006429//leucyl-tRNA aminoacylation`biological_process;GO:0005524//ATP binding`molecular_function;GO:0002161//aminoacyl-tRNA editing activity`molecular_function;GO:0004823//leucine-tRNA ligase activity`molecular_function	PF00133.25//tRNA-synt_1`tRNA synthetases class I (I, L, M and V);PF13603.9//tRNA-synt_1_2`Leucyl-tRNA synthetase, Domain 2;PF00133.25//tRNA-synt_1`tRNA synthetases class I (I, L, M and V);PF08264.16//Anticodon_1`Anticodon-binding domain of tRNA ligase	WP_153368627.1//leucine--tRNA ligase	TIGR00392.1//ileS`JCVI: isoleucine--tRNA ligase;TIGR00396.1//leuS_bact`JCVI: leucine--tRNA ligase
SCWL1_00281	846	-	hypothetical protein	None	COG4760//Uncharacterized membrane protein, YccA/Bax inhibitor family`Function unknown`S	WP_153368624.1//Bax inhibitor-1/YccA family protein	tr|A0A5N5XSU2|A0A5N5XSU2_9MOLU//Uncharacterized protein {ECO:0000313|EMBL:KAB8122808.1} OS=Candidatus Phytoplasma sacchari ORFNames=F2B49_00220 {ECO:0000313|EMBL:KAB8122808.1} PE=4	GO:0016021//integral component of membrane`cellular_component	PF12811.10//BaxI_1`Bax inhibitor 1 like	WP_153368624.1//Bax inhibitor-1/YccA family protein	None
SCWL1_00282	1221	tuf	Elongation factor Tu	K02358//tuf, TUFM`elongation factor Tu	COG0050//Translation elongation factor EF-Tu, a GTPase`Translation, ribosomal structure and biogenesis`J	WP_153368621.1//elongation factor Tu	tr|A0A5N5XWK6|A0A5N5XWK6_9MOLU//Elongation factor Tu {ECO:0000256|HAMAP-Rule:MF_00118, ECO:0000256|RuleBase:RU004061} Short=EF-Tu {ECO:0000256|HAMAP-Rule:MF_00118} OS=Candidatus Phytoplasma sacchari ORFNames=F2B49_00215 {ECO:0000313|EMBL:KAB8122807.1} PE=3	GO:0005737//cytoplasm`cellular_component;GO:0003746//translation elongation factor activity`molecular_function;GO:0003924//GTPase activity`molecular_function;GO:0005525//GTP binding`molecular_function	PF00009.30//GTP_EFTU`Elongation factor Tu GTP binding domain;PF03144.28//GTP_EFTU_D2`Elongation factor Tu domain 2;PF03143.20//GTP_EFTU_D3`Elongation factor Tu C-terminal domain	WP_153368621.1//elongation factor Tu	TIGR00485.1//EF-Tu`JCVI: elongation factor Tu;TIGR00483.1//EF-1_alpha`JCVI: translation elongation factor EF-1 subunit alpha;TIGR03680.1//eif2g_arch`JCVI: translation initiation factor IF-2 subunit gamma;TIGR00231.1//small_GTP`JCVI: GTP-binding protein;TIGR00475.1//selB`JCVI: selenocysteine-specific translation elongation factor;TIGR01393.1//lepA`JCVI: translation elongation factor 4;TIGR01394.1/…
SCWL1_00283	2097	fusA	Elongation factor G	None	COG0480//Translation elongation factor EF-G, a GTPase`Translation, ribosomal structure and biogenesis`J	WP_153368618.1//elongation factor G	tr|A0A5N5XSZ0|A0A5N5XSZ0_9MOLU//Elongation factor G {ECO:0000256|HAMAP-Rule:MF_00054} Short=EF-G {ECO:0000256|HAMAP-Rule:MF_00054} OS=Candidatus Phytoplasma sacchari ORFNames=F2B49_00210 {ECO:0000313|EMBL:KAB8122806.1} PE=3	GO:0005737//cytoplasm`cellular_component;GO:0003746//translation elongation factor activity`molecular_function;GO:0003924//GTPase activity`molecular_function;GO:0005525//GTP binding`molecular_function	PF00009.30//GTP_EFTU`Elongation factor Tu GTP binding domain;PF03144.28//GTP_EFTU_D2`Elongation factor Tu domain 2;PF14492.9//EFG_III`Elongation Factor G, domain III;PF16658.8//RF3_C`Class II release factor RF3, C-terminal domain;PF03764.21//EFG_IV`Elongation factor G, domain IV;PF00679.27//EFG_C`Elongation factor G C-terminus	WP_153368618.1//elongation factor G	TIGR00484.1//EF-G`JCVI: elongation factor G;TIGR00503.1//prfC`JCVI: peptide chain release factor 3;TIGR00231.1//small_GTP`JCVI: GTP-binding protein
SCWL1_00284	471	rpsG	30S ribosomal protein S7	K02992//RP-S7, MRPS7, rpsG`small subunit ribosomal protein S7	COG0049//Ribosomal protein S7`Translation, ribosomal structure and biogenesis`J	WP_153368615.1//30S ribosomal protein S7	tr|A0A5N5XXP1|A0A5N5XXP1_9MOLU//30S ribosomal protein S7 {ECO:0000256|HAMAP-Rule:MF_00480} OS=Candidatus Phytoplasma sacchari ORFNames=F2B49_00205 {ECO:0000313|EMBL:KAB8122805.1} PE=3	GO:0003735//structural constituent of ribosome`molecular_function;GO:0000049//tRNA binding`molecular_function;GO:0015935//small ribosomal subunit`cellular_component;GO:0006412//translation`biological_process;GO:0019843//rRNA binding`molecular_function	PF00177.24//Ribosomal_S7`Ribosomal protein S7p/S5e	WP_153368615.1//30S ribosomal protein S7	TIGR01029.1//rpsG_bact`JCVI: 30S ribosomal protein S7;TIGR01028.1//uS7_euk_arch`JCVI: 30S ribosomal protein S7
SCWL1_00285	528	rpsL	30S ribosomal protein S12	K02950//RP-S12, MRPS12, rpsL`small subunit ribosomal protein S12	COG0048//Ribosomal protein S12`Translation, ribosomal structure and biogenesis`J	WP_153368612.1//30S ribosomal protein S12	tr|A0A5N5XSS3|A0A5N5XSS3_9MOLU//30S ribosomal protein S12 {ECO:0000256|HAMAP-Rule:MF_00403, ECO:0000256|RuleBase:RU003623} OS=Candidatus Phytoplasma sacchari ORFNames=F2B49_00200 {ECO:0000313|EMBL:KAB8122804.1} PE=3	GO:0003735//structural constituent of ribosome`molecular_function;GO:0000049//tRNA binding`molecular_function;GO:0015935//small ribosomal subunit`cellular_component;GO:0006412//translation`biological_process;GO:0019843//rRNA binding`molecular_function	PF00164.28//Ribosom_S12_S23`Ribosomal protein S12/S23	WP_153368612.1//30S ribosomal protein S12	TIGR00981.1//rpsL_bact`JCVI: 30S ribosomal protein S12;TIGR00982.1//uS12_E_A`JCVI: 30S ribosomal protein S12
SCWL1_00286	4080	rpoC	DNA-directed RNA polymerase subunit beta'	K03046//rpoC`DNA-directed RNA polymerase subunit beta' [EC:2.7.7.6]	COG0086//DNA-directed RNA polymerase, beta' subunit/160 kD subunit`Transcription`K	KAB8122803.1//DNA-directed RNA polymerase subunit beta'	tr|A0A5N5XTE9|A0A5N5XTE9_9MOLU//DNA-directed RNA polymerase subunit beta' {ECO:0000256|HAMAP-Rule:MF_01322} Short=RNAP subunit beta' {ECO:0000256|HAMAP-Rule:MF_01322} EC=2.7.7.6 {ECO:0000256|HAMAP-Rule:MF_01322} RNA polymerase subunit beta' {ECO:0000256|HAMAP-Rule:MF_01322} Transcriptase subunit beta' {ECO:0000256|HAMAP-Rule:MF_01322} OS=Candidatus Phytoplasma sacchari ORFNames=F2B49_00195 {ECO:0…	GO:0003899//DNA-directed 5'-3' RNA polymerase activity`molecular_function;GO:0000287//magnesium ion binding`molecular_function;GO:0008270//zinc ion binding`molecular_function;GO:0006351//transcription, DNA-templated`biological_process;GO:0003677//DNA binding`molecular_function	PF04997.15//RNA_pol_Rpb1_1`RNA polymerase Rpb1, domain 1;PF00623.23//RNA_pol_Rpb1_2`RNA polymerase Rpb1, domain 2;PF04983.21//RNA_pol_Rpb1_3`RNA polymerase Rpb1, domain 3;PF05000.20//RNA_pol_Rpb1_4`RNA polymerase Rpb1, domain 4;PF04998.20//RNA_pol_Rpb1_5`RNA polymerase Rpb1, domain 5	WP_194284634.1//DNA-directed RNA polymerase subunit beta'	TIGR02387.1//rpoC1_cyan`JCVI: DNA-directed RNA polymerase subunit gamma;TIGR02386.1//rpoC_TIGR`JCVI: DNA-directed RNA polymerase subunit beta';TIGR02390.1//RNA_pol_rpoA1`JCVI: DNA-directed RNA polymerase subunit A';TIGR02390.1//RNA_pol_rpoA1`JCVI: DNA-directed RNA polymerase subunit A'
SCWL1_00287	3738	rpoB	DNA-directed RNA polymerase subunit beta	K03043//rpoB`DNA-directed RNA polymerase subunit beta [EC:2.7.7.6]	COG0085//DNA-directed RNA polymerase, beta subunit/140 kD subunit`Transcription`K	WP_193310867.1//DNA-directed RNA polymerase subunit beta	tr|A0A328ILU7|A0A328ILU7_9MOLU//DNA-directed RNA polymerase subunit beta {ECO:0000256|HAMAP-Rule:MF_01321, ECO:0000256|RuleBase:RU363031} Short=RNAP subunit beta {ECO:0000256|HAMAP-Rule:MF_01321} EC=2.7.7.6 {ECO:0000256|HAMAP-Rule:MF_01321, ECO:0000256|RuleBase:RU363031} RNA polymerase subunit beta {ECO:0000256|HAMAP-Rule:MF_01321} Transcriptase subunit beta {ECO:0000256|HAMAP-Rule:MF_01321} OS=C…	GO:0003899//DNA-directed 5'-3' RNA polymerase activity`molecular_function;GO:0032549//ribonucleoside binding`molecular_function;GO:0006351//transcription, DNA-templated`biological_process;GO:0003677//DNA binding`molecular_function	PF04563.18//RNA_pol_Rpb2_1`RNA polymerase beta subunit;PF04561.17//RNA_pol_Rpb2_2`RNA polymerase Rpb2, domain 2;PF04561.17//RNA_pol_Rpb2_2`RNA polymerase Rpb2, domain 2;PF04565.19//RNA_pol_Rpb2_3`RNA polymerase Rpb2, domain 3;PF10385.12//RNA_pol_Rpb2_45`RNA polymerase beta subunit external 1 domain;PF00562.31//RNA_pol_Rpb2_6`RNA polymerase Rpb2, domain 6;PF04560.23//RNA_pol_Rpb2_7`RNA polymerase …	WP_193310867.1//DNA-directed RNA polymerase subunit beta	TIGR02013.1//rpoB`JCVI: DNA-directed RNA polymerase subunit beta;TIGR03670.1//rpoB_arch`JCVI: DNA-directed RNA polymerase subunit B
SCWL1_00288	399	rplL	50S ribosomal protein L7/L12	K02935//RP-L7, MRPL12, rplL`large subunit ribosomal protein L7/L12	COG0222//Ribosomal protein L7/L12`Translation, ribosomal structure and biogenesis`J	WP_153369233.1//50S ribosomal protein L7/L12	tr|A0A5N5XV15|A0A5N5XV15_9MOLU//50S ribosomal protein L7/L12 {ECO:0000256|HAMAP-Rule:MF_00368} OS=Candidatus Phytoplasma sacchari ORFNames=F2B49_01750 {ECO:0000313|EMBL:KAB8122162.1} PE=3	GO:0003735//structural constituent of ribosome`molecular_function;GO:0005840//ribosome`cellular_component;GO:0006412//translation`biological_process	PF16320.8//Ribosomal_L12_N`Ribosomal protein L7/L12 dimerisation domain;PF00542.22//Ribosomal_L12`Ribosomal protein L7/L12 C-terminal domain	WP_153369233.1//50S ribosomal protein L7/L12	TIGR00855.1//L12`JCVI: 50S ribosomal protein L7/L12
SCWL1_00289	513	rplJ	50S ribosomal protein L10	K02864//RP-L10, MRPL10, rplJ`large subunit ribosomal protein L10	COG0244//Ribosomal protein L10`Translation, ribosomal structure and biogenesis`J	WP_153369235.1//50S ribosomal protein L10	tr|A0A5N5XTA1|A0A5N5XTA1_9MOLU//50S ribosomal protein L10 {ECO:0000256|HAMAP-Rule:MF_00362} OS=Candidatus Phytoplasma sacchari ORFNames=F2B49_01755 {ECO:0000313|EMBL:KAB8122163.1} PE=3	GO:0070180//large ribosomal subunit rRNA binding`molecular_function;GO:0005840//ribosome`cellular_component;GO:0006412//translation`biological_process	PF00466.23//Ribosomal_L10`Ribosomal protein L10	WP_153369235.1//50S ribosomal protein L10	None
SCWL1_00290	672	rplA	50S ribosomal protein L1	K02863//RP-L1, MRPL1, rplA`large subunit ribosomal protein L1	COG0081//Ribosomal protein L1`Translation, ribosomal structure and biogenesis`J	WP_153369237.1//50S ribosomal protein L1	tr|A0A5N5XS42|A0A5N5XS42_9MOLU//50S ribosomal protein L1 {ECO:0000256|HAMAP-Rule:MF_01318} OS=Candidatus Phytoplasma sacchari ORFNames=F2B49_01760 {ECO:0000313|EMBL:KAB8122164.1} PE=3	GO:0000049//tRNA binding`molecular_function;GO:0015934//large ribosomal subunit`cellular_component;GO:0019843//rRNA binding`molecular_function;GO:0003735//structural constituent of ribosome`molecular_function;GO:0006417//regulation of translation`biological_process;GO:0006412//translation`biological_process	PF00687.24//Ribosomal_L1`Ribosomal protein L1p/L10e family	WP_153369237.1//50S ribosomal protein L1	TIGR01169.1//rplA_bact`JCVI: 50S ribosomal protein L1;TIGR01170.1//rplA_mito`JCVI: ribosomal protein uL1, mitochondrial (Provisional)
SCWL1_00291	426	rplK	50S ribosomal protein L11	K02867//RP-L11, MRPL11, rplK`large subunit ribosomal protein L11	COG0080//Ribosomal protein L11`Translation, ribosomal structure and biogenesis`J	WP_153369239.1//50S ribosomal protein L11	tr|A0A5N5XSZ9|A0A5N5XSZ9_9MOLU//50S ribosomal protein L11 {ECO:0000256|HAMAP-Rule:MF_00736} OS=Candidatus Phytoplasma sacchari ORFNames=F2B49_01765 {ECO:0000313|EMBL:KAB8122165.1} PE=3	GO:0070180//large ribosomal subunit rRNA binding`molecular_function;GO:0003735//structural constituent of ribosome`molecular_function;GO:0005840//ribosome`cellular_component;GO:0006412//translation`biological_process	PF03946.17//Ribosomal_L11_N`Ribosomal protein L11, N-terminal domain;PF00298.22//Ribosomal_L11`Ribosomal protein L11, RNA binding domain	WP_153369239.1//50S ribosomal protein L11	TIGR01632.1//L11_bact`JCVI: 50S ribosomal protein L11
SCWL1_00292	633	nusG	Transcription termination/antitermination protein NusG	None	COG0250//Transcription termination/antitermination protein NusG`Transcription`K	WP_153369241.1//transcription termination/antitermination protein NusG	tr|A0A5N5XSS4|A0A5N5XSS4_9MOLU//Transcription termination/antitermination protein NusG {ECO:0000256|HAMAP-Rule:MF_00948, ECO:0000256|RuleBase:RU000538} OS=Candidatus Phytoplasma sacchari ORFNames=F2B49_01770 {ECO:0000313|EMBL:KAB8122166.1} PE=3	GO:0006354//DNA-templated transcription, elongation`biological_process;GO:0031564//transcription antitermination`biological_process;GO:0032784//regulation of DNA-templated transcription, elongation`biological_process;GO:0006353//DNA-templated transcription, termination`biological_process	PF02357.22//NusG`Transcription termination factor nusG	WP_153369241.1//transcription termination/antitermination protein NusG	TIGR01956.2//NusG_myco`JCVI: transcription termination/antitermination protein NusG;TIGR00922.1//nusG`JCVI: transcription termination/antitermination protein NusG
SCWL1_00293	414	SecE	Preprotein translocase subunit SecE	None	COG0690//Preprotein translocase subunit SecE`Intracellular trafficking, secretion, and vesicular transport`U	WP_153369243.1//preprotein translocase subunit SecE	tr|A0A5N5XS37|A0A5N5XS37_9MOLU//Preprotein translocase subunit SecE {ECO:0000313|EMBL:KAB8122167.1} OS=Candidatus Phytoplasma sacchari ORFNames=F2B49_01775 {ECO:0000313|EMBL:KAB8122167.1} PE=4	GO:0009306//protein secretion`biological_process;GO:0016021//integral component of membrane`cellular_component;GO:0008320//protein transmembrane transporter activity`molecular_function	None	WP_153369243.1//preprotein translocase subunit SecE	TIGR00964.1//secE_bact`JCVI: preprotein translocase subunit SecE
SCWL1_00294	144	rpmG3	50S ribosomal protein L33 3	K02913//RP-L33, MRPL33, rpmG`large subunit ribosomal protein L33	COG0267//Ribosomal protein L33`Translation, ribosomal structure and biogenesis`J	WP_153369245.1//50S ribosomal protein L33	tr|A0A5N5XWW7|A0A5N5XWW7_9MOLU//50S ribosomal protein L33 {ECO:0000256|HAMAP-Rule:MF_00294} OS=Candidatus Phytoplasma sacchari ORFNames=F2B49_01780 {ECO:0000313|EMBL:KAB8122168.1} PE=3	GO:0003735//structural constituent of ribosome`molecular_function;GO:0005840//ribosome`cellular_component;GO:0006412//translation`biological_process	PF00471.23//Ribosomal_L33`Ribosomal protein L33	WP_153369245.1//50S ribosomal protein L33	TIGR01023.1//rpmG_bact`JCVI: 50S ribosomal protein L33
SCWL1_00295	699	-	Putative TrmH family tRNA/rRNA methyltransferase	None	COG0566//tRNA G18 (ribose-2'-O)-methylase SpoU`Translation, ribosomal structure and biogenesis`J	WP_153369247.1//23S rRNA (guanosine(2251)-2'-O)-methyltransferase RlmB	tr|A0A5N5XS98|A0A5N5XS98_9MOLU//23S rRNA (Guanosine(2251)-2'-O)-methyltransferase RlmB {ECO:0000313|EMBL:KAB8122169.1} OS=Candidatus Phytoplasma sacchari ORFNames=F2B49_01785 {ECO:0000313|EMBL:KAB8122169.1} PE=4	GO:0005737//cytoplasm`cellular_component;GO:0008173//RNA methyltransferase activity`molecular_function;GO:0016021//integral component of membrane`cellular_component;GO:0003723//RNA binding`molecular_function;GO:0006396//RNA processing`biological_process	PF08032.15//SpoU_sub_bind`RNA 2'-O ribose methyltransferase substrate binding;PF00588.22//SpoU_methylase`SpoU rRNA Methylase family	WP_153369247.1//23S rRNA (guanosine(2251)-2'-O)-methyltransferase RlmB	TIGR00186.1//rRNA_methyl_3`JCVI: 23S rRNA (guanosine(2251)-2'-O)-methyltransferase RlmB;TIGR00050.1//rRNA_methyl_1`JCVI: TrmJ/YjtD family RNA methyltransferase;TIGR00185.1//tRNA_yibK_trmL`JCVI: tRNA (uridine(34)/cytosine(34)/5-carboxymethylaminomethyluridine(34)-2'-O)-methyltransferase TrmL
SCWL1_00296	2451	ctpE	Calcium-transporting ATPase CtpE	None	COG0474//Magnesium-transporting ATPase (P-type)`Inorganic ion transport and metabolism`P	WP_153369249.1//HAD-IC family P-type ATPase	tr|A0A5N5XVX1|A0A5N5XVX1_9MOLU//HAD-IC family P-type ATPase {ECO:0000313|EMBL:KAB8122170.1} OS=Candidatus Phytoplasma sacchari ORFNames=F2B49_01790 {ECO:0000313|EMBL:KAB8122170.1} PE=4	GO:0016021//integral component of membrane`cellular_component;GO:0005524//ATP binding`molecular_function	PF00122.23//E1-E2_ATPase`E1-E2 ATPase;PF00702.29//Hydrolase`haloacid dehalogenase-like hydrolase	WP_153369249.1//HAD-IC family P-type ATPase	TIGR01524.1//ATPase-IIIB_Mg`JCVI: magnesium-translocating P-type ATPase;TIGR01522.1//ATPase-IIA2_Ca`JCVI: calcium-transporting P-type ATPase, PMR1-type;TIGR01517.1//ATPase-IIB_Ca`JCVI: calcium-translocating P-type ATPase, PMCA-type;TIGR01647.1//ATPase-IIIA_H`JCVI: plasma-membrane proton-efflux P-type ATPase;TIGR01512.1//ATPase-IB2_Cd`JCVI: cadmium-translocating P-type ATPase;TIGR01525.1//ATPase-I…
SCWL1_00297	1320	cysS	Cysteine--tRNA ligase	K01883//CARS, cysS`cysteinyl-tRNA synthetase [EC:6.1.1.16]	COG0215//Cysteinyl-tRNA synthetase`Translation, ribosomal structure and biogenesis`J	WP_153369250.1//cysteine--tRNA ligase	tr|A0A5N5XS64|A0A5N5XS64_9MOLU//Cysteine--tRNA ligase {ECO:0000256|HAMAP-Rule:MF_00041} EC=6.1.1.16 {ECO:0000256|HAMAP-Rule:MF_00041} Cysteinyl-tRNA synthetase {ECO:0000256|HAMAP-Rule:MF_00041} Short=CysRS {ECO:0000256|HAMAP-Rule:MF_00041} OS=Candidatus Phytoplasma sacchari ORFNames=F2B49_01795 {ECO:0000313|EMBL:KAB8122171.1} PE=3	GO:0005737//cytoplasm`cellular_component;GO:0006423//cysteinyl-tRNA aminoacylation`biological_process;GO:0004817//cysteine-tRNA ligase activity`molecular_function;GO:0005524//ATP binding`molecular_function;GO:0008270//zinc ion binding`molecular_function	PF01406.22//tRNA-synt_1e`tRNA synthetases class I (C) catalytic domain	WP_153369250.1//cysteine--tRNA ligase	TIGR00435.1//cysS`JCVI: cysteine--tRNA ligase;TIGR03447.1//mycothiol_MshC`JCVI: cysteine--1-D-myo-inosityl 2-amino-2-deoxy-alpha-D-glucopyranoside ligase
SCWL1_00298	1338	gltX	Glutamate--tRNA ligase	K09698//gltX`nondiscriminating glutamyl-tRNA synthetase [EC:6.1.1.24]	COG0008//Glutamyl- or glutaminyl-tRNA synthetase`Translation, ribosomal structure and biogenesis`J	WP_153369252.1//glutamate--tRNA ligase	tr|A0A5N5XV26|A0A5N5XV26_9MOLU//Glutamate--tRNA ligase {ECO:0000256|HAMAP-Rule:MF_00022} EC=6.1.1.17 {ECO:0000256|HAMAP-Rule:MF_00022} Glutamyl-tRNA synthetase {ECO:0000256|HAMAP-Rule:MF_00022} Short=GluRS {ECO:0000256|HAMAP-Rule:MF_00022} OS=Candidatus Phytoplasma sacchari ORFNames=F2B49_01800 {ECO:0000313|EMBL:KAB8122172.1} PE=3	GO:0005737//cytoplasm`cellular_component;GO:0006424//glutamyl-tRNA aminoacylation`biological_process;GO:0000049//tRNA binding`molecular_function;GO:0004818//glutamate-tRNA ligase activity`molecular_function;GO:0008270//zinc ion binding`molecular_function;GO:0005524//ATP binding`molecular_function	PF00749.24//tRNA-synt_1c`tRNA synthetases class I (E and Q), catalytic domain;PF19269.2//Anticodon_2`Anticodon binding domain	WP_153369252.1//glutamate--tRNA ligase	TIGR03838.1//queuosine_YadB`JCVI: tRNA glutamyl-Q(34) synthetase GluQRS;TIGR00464.1//gltX_bact`JCVI: glutamate--tRNA ligase
SCWL1_00299	393	rpsI	30S ribosomal protein S9	K02996//RP-S9, MRPS9, rpsI`small subunit ribosomal protein S9	COG0103//Ribosomal protein S9`Translation, ribosomal structure and biogenesis`J	WP_194284651.1//30S ribosomal protein S9	tr|A0A5N5XTA9|A0A5N5XTA9_9MOLU//30S ribosomal protein S9 {ECO:0000256|HAMAP-Rule:MF_00532, ECO:0000256|RuleBase:RU003816} OS=Candidatus Phytoplasma sacchari ORFNames=F2B49_01805 {ECO:0000313|EMBL:KAB8122173.1} PE=3	GO:0005737//cytoplasm`cellular_component;GO:0003735//structural constituent of ribosome`molecular_function;GO:0005840//ribosome`cellular_component;GO:0006412//translation`biological_process	PF00380.22//Ribosomal_S9`Ribosomal protein S9/S16	WP_194284651.1//30S ribosomal protein S9	TIGR03627.1//uS9_arch`JCVI: 30S ribosomal protein S9
SCWL1_00300	474	rplM	50S ribosomal protein L13	K02871//RP-L13, MRPL13, rplM`large subunit ribosomal protein L13	COG0102//Ribosomal protein L13`Translation, ribosomal structure and biogenesis`J	WP_152309653.1//50S ribosomal protein L13	tr|A0A5N5XVF8|A0A5N5XVF8_9MOLU//50S ribosomal protein L13 {ECO:0000256|HAMAP-Rule:MF_01366} OS='Cynodon dactylon' phytoplasma ORFNames=F1741_00480 {ECO:0000313|EMBL:KAB8122009.1} PE=3	GO:0003735//structural constituent of ribosome`molecular_function;GO:0005840//ribosome`cellular_component;GO:0006412//translation`biological_process	PF00572.21//Ribosomal_L13`Ribosomal protein L13	WP_152309653.1//50S ribosomal protein L13	TIGR01066.1//rplM_bact`JCVI: 50S ribosomal protein L13;TIGR01077.1//L13_A_E`JCVI: 50S ribosomal protein L13
SCWL1_00301	648	sodA	Superoxide dismutase [Mn]	K04564//SOD2`superoxide dismutase, Fe-Mn family [EC:1.15.1.1]	COG0605//Superoxide dismutase`Inorganic ion transport and metabolism`P	WP_153369333.1//superoxide dismutase	tr|A0A5N5XRD9|A0A5N5XRD9_9MOLU//Superoxide dismutase {ECO:0000256|ARBA:ARBA00012682, ECO:0000256|RuleBase:RU000414} EC=1.15.1.1 {ECO:0000256|ARBA:ARBA00012682, ECO:0000256|RuleBase:RU000414} OS=Candidatus Phytoplasma sacchari ORFNames=F2B49_02030 {ECO:0000313|EMBL:KAB8121906.1} PE=3	GO:0004784//superoxide dismutase activity`molecular_function;GO:0046872//metal ion binding`molecular_function	PF00081.25//Sod_Fe_N`Iron/manganese superoxide dismutases, alpha-hairpin domain;PF02777.21//Sod_Fe_C`Iron/manganese superoxide dismutases, C-terminal domain	WP_153369333.1//superoxide dismutase	None
SCWL1_00302	393	nusB	Transcription antitermination protein NusB	None	COG0781//Transcription antitermination protein NusB`Transcription`K	WP_153369335.1//transcription antitermination protein NusB	tr|A0A5N5XW35|A0A5N5XW35_9MOLU//Transcription antitermination protein NusB {ECO:0000313|EMBL:KAB8121907.1} OS=Candidatus Phytoplasma sacchari ORFNames=F2B49_02035 {ECO:0000313|EMBL:KAB8121907.1} PE=4	GO:0006355//regulation of transcription, DNA-templated`biological_process;GO:0003723//RNA binding`molecular_function	PF01029.21//NusB`NusB family	WP_153369335.1//transcription antitermination protein NusB	TIGR01951.1//nusB`JCVI: transcription antitermination factor NusB
SCWL1_00303	1089	cshB	DEAD-box ATP-dependent RNA helicase CshB	None	COG0513//Superfamily II DNA and RNA helicase`Replication, recombination and repair`L	WP_153369337.1//DEAD/DEAH box helicase	tr|A0A5N5XRJ7|A0A5N5XRJ7_9MOLU//DEAD/DEAH box helicase {ECO:0000313|EMBL:KAB8121908.1} OS=Candidatus Phytoplasma sacchari ORFNames=F2B49_02040 {ECO:0000313|EMBL:KAB8121908.1} PE=4	GO:0003676//nucleic acid binding`molecular_function;GO:0005524//ATP binding`molecular_function;GO:0004386//helicase activity`molecular_function	PF00270.32//DEAD`DEAD/DEAH box helicase;PF04851.18//ResIII`Type III restriction enzyme, res subunit;PF00271.34//Helicase_C`Helicase conserved C-terminal domain	WP_153369337.1//DEAD/DEAH box helicase	TIGR00614.1//recQ_fam`JCVI: RecQ family ATP-dependent DNA helicase;TIGR01389.1//recQ`JCVI: DNA helicase RecQ;TIGR01587.1//cas3_core`JCVI: CRISPR-associated helicase Cas3'
SCWL1_00304	909	nfo	putative endonuclease 4	K01151//nfo`deoxyribonuclease IV [EC:3.1.21.2]	COG0648//Endonuclease IV`Replication, recombination and repair`L	WP_153369339.1//deoxyribonuclease IV	tr|A0A5N5XV44|A0A5N5XV44_9MOLU//Probable endonuclease 4 {ECO:0000256|HAMAP-Rule:MF_00152} EC=3.1.21.2 {ECO:0000256|HAMAP-Rule:MF_00152} Endodeoxyribonuclease IV {ECO:0000256|HAMAP-Rule:MF_00152} Endonuclease IV {ECO:0000256|HAMAP-Rule:MF_00152} OS=Candidatus Phytoplasma sacchari ORFNames=F2B49_02045 {ECO:0000313|EMBL:KAB8121909.1} PE=3	GO:0006281//DNA repair`biological_process;GO:0008833//deoxyribonuclease IV (phage-T4-induced) activity`molecular_function;GO:0008270//zinc ion binding`molecular_function;GO:0003677//DNA binding`molecular_function	PF01261.27//AP_endonuc_2`Xylose isomerase-like TIM barrel	WP_153369339.1//deoxyribonuclease IV	TIGR00587.1//nfo`JCVI: deoxyribonuclease IV
SCWL1_00305	474	truB_1	tRNA pseudouridine synthase B	None	COG0130//tRNA U55 pseudouridine synthase TruB, may also work on U342 of tmRNA`Translation, ribosomal structure and biogenesis`J	KAB8121910.1//pseudouridine synthase, partial	tr|A0A5N5XRG3|A0A5N5XRG3_9MOLU//tRNA pseudouridine(55) synthase {ECO:0000256|ARBA:ARBA00012787} EC=5.4.99.25 {ECO:0000256|ARBA:ARBA00012787} Fragment OS=Candidatus Phytoplasma sacchari ORFNames=F2B49_02050 {ECO:0000313|EMBL:KAB8121910.1} PE=3	GO:0106029//tRNA pseudouridine synthase activity`molecular_function;GO:0001522//pseudouridine synthesis`biological_process;GO:0034470//ncRNA processing`biological_process;GO:0003723//RNA binding`molecular_function	None	WP_152309658.1//tRNA pseudouridine(55) synthase TruB	TIGR00431.1//TruB`JCVI: tRNA pseudouridine(55) synthase TruB
SCWL1_00306	201	-	hypothetical protein	None	None	None	None	None	None	None	None
SCWL1_00307	201	-	hypothetical protein	None	None	None	None	None	None	None	None
SCWL1_00308	294	truB_2	tRNA pseudouridine synthase B	None	COG0130//tRNA U55 pseudouridine synthase TruB, may also work on U342 of tmRNA`Translation, ribosomal structure and biogenesis`J	KAB8121783.1//pseudouridine synthase, partial	tr|A0A5N5XR12|A0A5N5XR12_9MOLU//tRNA pseudouridine(55) synthase {ECO:0000256|ARBA:ARBA00012787} EC=5.4.99.25 {ECO:0000256|ARBA:ARBA00012787} Fragment OS=Candidatus Phytoplasma sacchari ORFNames=F2B49_02105 {ECO:0000313|EMBL:KAB8121783.1} PE=3	GO:0106029//tRNA pseudouridine synthase activity`molecular_function;GO:0001522//pseudouridine synthesis`biological_process;GO:0034470//ncRNA processing`biological_process;GO:0003723//RNA binding`molecular_function	PF01509.21//TruB_N`TruB family pseudouridylate synthase (N terminal domain)	WP_066540613.1//tRNA pseudouridine(55) synthase TruB	TIGR00431.1//TruB`JCVI: tRNA pseudouridine(55) synthase TruB
SCWL1_00309	294	trxA	Thioredoxin	K03671//trxA`thioredoxin 1	COG0526//Thiol-disulfide isomerase or thioredoxin`Posttranslational modification, protein turnover, chaperones`O	WP_153369362.1//thioredoxin family protein	tr|A0A5N5XRX0|A0A5N5XRX0_9MOLU//Thioredoxin family protein {ECO:0000313|EMBL:KAB8121784.1} OS=Candidatus Phytoplasma sacchari ORFNames=F2B49_02110 {ECO:0000313|EMBL:KAB8121784.1} PE=4	GO:0006662//glycerol ether metabolic process`biological_process;GO:0015035//protein-disulfide reductase activity`molecular_function	PF00085.23//Thioredoxin`Thioredoxin;PF13098.9//Thioredoxin_2`Thioredoxin-like domain;PF13905.9//Thioredoxin_8`Thioredoxin-like	WP_153369362.1//thioredoxin family protein	TIGR01126.1//pdi_dom`JCVI: protein disulfide-isomerase domain (Provisional);TIGR01068.1//thioredoxin`JCVI: thioredoxin
SCWL1_00310	645	-	hypothetical protein	None	None	WP_153369364.1//hypothetical protein	tr|A0A5N5XRM9|A0A5N5XRM9_9MOLU//Uncharacterized protein {ECO:0000313|EMBL:KAB8121785.1} OS=Candidatus Phytoplasma sacchari ORFNames=F2B49_02115 {ECO:0000313|EMBL:KAB8121785.1} PE=4	None	None	WP_153369364.1//hypothetical protein	None
SCWL1_00311	1248	-	hypothetical protein	None	None	WP_153368492.1//replication protein	tr|A0A5N5XR54|A0A5N5XR54_9MOLU//Replication protein {ECO:0000313|EMBL:KAB8121778.1} OS=Candidatus Phytoplasma sacchari ORFNames=F2B49_02140 {ECO:0000313|EMBL:KAB8121778.1} PE=4	None	None	WP_153368492.1//replication protein	None
SCWL1_00312	1140	dnaG_1	DNA primase	K02316//dnaG`DNA primase [EC:2.7.7.101]	COG0358//DNA primase (bacterial type)`Replication, recombination and repair`L	WP_153369301.1//toprim domain-containing protein, partial	tr|A0A5N5XW45|A0A5N5XW45_9MOLU//Toprim domain-containing protein {ECO:0000313|EMBL:KAB8121917.1} Fragment OS=Candidatus Phytoplasma sacchari ORFNames=F2B49_01955 {ECO:0000313|EMBL:KAB8121917.1} PE=4	None	PF08275.14//Toprim_N`DNA primase catalytic core, N-terminal domain;PF13662.9//Toprim_4`Toprim domain;PF13155.9//Toprim_2`Toprim-like	WP_153369301.1//toprim domain-containing protein, partial	TIGR01391.1//dnaG`JCVI: DNA primase
SCWL1_00313	165	-	hypothetical protein	None	COG1061//Superfamily II DNA or RNA helicase`Transcription`K;COG1061//Superfamily II DNA or RNA helicase`Replication, recombination and repair`L	WP_153369305.1//hypothetical protein	tr|A0A5N5XRF6|A0A5N5XRF6_9MOLU//DEAD/DEAH box helicase {ECO:0000313|EMBL:KAB8121715.1} OS='Cynodon dactylon' phytoplasma ORFNames=F1741_01930 {ECO:0000313|EMBL:KAB8121715.1} PE=4	GO:0016787//hydrolase activity`molecular_function;GO:0004386//helicase activity`molecular_function;GO:0005524//ATP binding`molecular_function;GO:0003677//DNA binding`molecular_function	None	WP_153369305.1//hypothetical protein	None
SCWL1_00314	225	-	hypothetical protein	None	COG1061//Superfamily II DNA or RNA helicase`Transcription`K;COG1061//Superfamily II DNA or RNA helicase`Replication, recombination and repair`L	WP_153369307.1//hypothetical protein	tr|A0A5N5XV55|A0A5N5XV55_9MOLU//Uncharacterized protein {ECO:0000313|EMBL:KAB8121919.1} OS=Candidatus Phytoplasma sacchari ORFNames=F2B49_01965 {ECO:0000313|EMBL:KAB8121919.1} PE=4	None	PF00271.34//Helicase_C`Helicase conserved C-terminal domain	WP_153369307.1//hypothetical protein	None
SCWL1_00315	156	-	hypothetical protein	None	COG1061//Superfamily II DNA or RNA helicase`Transcription`K;COG1061//Superfamily II DNA or RNA helicase`Replication, recombination and repair`L	WP_152309931.1//DEAD/DEAH box helicase	tr|A0A5N5XRF6|A0A5N5XRF6_9MOLU//DEAD/DEAH box helicase {ECO:0000313|EMBL:KAB8121715.1} OS='Cynodon dactylon' phytoplasma ORFNames=F1741_01930 {ECO:0000313|EMBL:KAB8121715.1} PE=4	GO:0016787//hydrolase activity`molecular_function;GO:0004386//helicase activity`molecular_function;GO:0005524//ATP binding`molecular_function;GO:0003677//DNA binding`molecular_function	None	WP_152309931.1//DEAD/DEAH box helicase	None
SCWL1_00316	315	-	hypothetical protein	None	None	WP_153369314.1//hypothetical protein	tr|A0A5N5XRF7|A0A5N5XRF7_9MOLU//Uncharacterized protein {ECO:0000313|EMBL:KAB8121923.1} OS=Candidatus Phytoplasma sacchari ORFNames=F2B49_01985 {ECO:0000313|EMBL:KAB8121923.1} PE=4	None	None	WP_153369314.1//hypothetical protein	None
SCWL1_00317	222	-	hypothetical protein	None	None	WP_153368745.1//hypothetical protein	tr|A0A5N5XSY1|A0A5N5XSY1_9MOLU//Uncharacterized protein {ECO:0000313|EMBL:KAB8122848.1} OS=Candidatus Phytoplasma sacchari ORFNames=F2B49_00440 {ECO:0000313|EMBL:KAB8122848.1} PE=4	None	None	WP_153368745.1//hypothetical protein	None
SCWL1_00318	522	-	hypothetical protein	None	None	WP_153369320.1//hypothetical protein	tr|A0A5N5XSB6|A0A5N5XSB6_9MOLU//Uncharacterized protein {ECO:0000313|EMBL:KAB8121924.1} OS=Candidatus Phytoplasma sacchari ORFNames=F2B49_01990 {ECO:0000313|EMBL:KAB8121924.1} PE=4	GO:0016021//integral component of membrane`cellular_component	None	WP_153369320.1//hypothetical protein	None
SCWL1_00319	381	-	hypothetical protein	None	None	WP_194284643.1//IS3 family transposase	tr|A0A5N5XSM8|A0A5N5XSM8_9MOLU//IS3 family transposase {ECO:0000313|EMBL:KAB8122754.1} OS=Candidatus Phytoplasma sacchari ORFNames=F2B49_00810 {ECO:0000313|EMBL:KAB8122754.1} PE=4	GO:0015074//DNA integration`biological_process;GO:0032196//transposition`biological_process;GO:0003676//nucleic acid binding`molecular_function	None	WP_194284643.1//IS3 family transposase	None
SCWL1_00320	618	-	hypothetical protein	None	None	WP_111961368.1//hypothetical protein	tr|A0A328ILL7|A0A328ILL7_9MOLU//Uncharacterized protein {ECO:0000313|EMBL:RAM57718.1} OS=Candidatus Phytoplasma oryzae ORFNames=DH96_02125 {ECO:0000313|EMBL:RAM57718.1} PE=4	GO:0016021//integral component of membrane`cellular_component	None	WP_111961368.1//hypothetical protein	None
SCWL1_00321	672	-	hypothetical protein	None	COG0465//ATP-dependent Zn proteases`Posttranslational modification, protein turnover, chaperones`O	WP_111961367.1//hypothetical protein	tr|A0A328IKX0|A0A328IKX0_9MOLU//Uncharacterized protein {ECO:0000313|EMBL:RAM57717.1} OS=Candidatus Phytoplasma oryzae ORFNames=DH96_02120 {ECO:0000313|EMBL:RAM57717.1} PE=4	GO:0016021//integral component of membrane`cellular_component	None	WP_111961367.1//hypothetical protein	None
SCWL1_00322	450	dnaG_2	DNA primase	None	COG0358//DNA primase (bacterial type)`Replication, recombination and repair`L	WP_181451615.1//hypothetical protein	tr|A0A328IKX4|A0A328IKX4_9MOLU//Toprim_N domain-containing protein {ECO:0000259|Pfam:PF08275} OS=Candidatus Phytoplasma oryzae ORFNames=DH96_02535 {ECO:0000313|EMBL:RAM55447.1} PE=4	GO:0016740//transferase activity`molecular_function;GO:0006260//DNA replication`biological_process	PF08275.14//Toprim_N`DNA primase catalytic core, N-terminal domain	WP_181451615.1//hypothetical protein	None
SCWL1_00323	1356	tra5	IS3 family transposase	None	COG2801//Transposase InsO and inactivated derivatives`Mobilome: prophages, transposons`X	WP_194284643.1//IS3 family transposase	tr|A0A5N5XSM8|A0A5N5XSM8_9MOLU//IS3 family transposase {ECO:0000313|EMBL:KAB8122754.1} OS=Candidatus Phytoplasma sacchari ORFNames=F2B49_00810 {ECO:0000313|EMBL:KAB8122754.1} PE=4	GO:0015074//DNA integration`biological_process;GO:0032196//transposition`biological_process;GO:0003676//nucleic acid binding`molecular_function	PF13276.9//HTH_21`HTH-like domain;PF00665.29//rve`Integrase core domain;PF13683.9//rve_3`Integrase core domain;PF13333.9//rve_2`Integrase core domain	WP_194284643.1//IS3 family transposase	None
SCWL1_00324	228	-	hypothetical protein	None	None	WP_111961368.1//hypothetical protein	tr|A0A328ILL7|A0A328ILL7_9MOLU//Uncharacterized protein {ECO:0000313|EMBL:RAM57718.1} OS=Candidatus Phytoplasma oryzae ORFNames=DH96_02125 {ECO:0000313|EMBL:RAM57718.1} PE=4	GO:0016021//integral component of membrane`cellular_component	None	WP_111961368.1//hypothetical protein	None
SCWL1_00325	387	-	hypothetical protein	None	None	WP_111961368.1//hypothetical protein	tr|A0A328ILL7|A0A328ILL7_9MOLU//Uncharacterized protein {ECO:0000313|EMBL:RAM57718.1} OS=Candidatus Phytoplasma oryzae ORFNames=DH96_02125 {ECO:0000313|EMBL:RAM57718.1} PE=4	GO:0016021//integral component of membrane`cellular_component	None	WP_111961368.1//hypothetical protein	None
SCWL1_00326	732	-	hypothetical protein	None	COG0465//ATP-dependent Zn proteases`Posttranslational modification, protein turnover, chaperones`O	WP_152309968.1//hypothetical protein	tr|A0A5N5XQR2|A0A5N5XQR2_9MOLU//Uncharacterized protein {ECO:0000313|EMBL:KAB8121688.1} OS='Cynodon dactylon' phytoplasma ORFNames=F1741_02115 {ECO:0000313|EMBL:KAB8121688.1} PE=4	None	None	WP_152309968.1//hypothetical protein	None
SCWL1_00327	534	ftsH_6	ATP-dependent zinc metalloprotease FtsH	None	COG0465//ATP-dependent Zn proteases`Posttranslational modification, protein turnover, chaperones`O	KAB8121915.1//AAA family ATPase	tr|A0A5N5XS08|A0A5N5XS08_9MOLU//AAA family ATPase {ECO:0000313|EMBL:KAB8121915.1} OS=Candidatus Phytoplasma sacchari ORFNames=F2B49_02010 {ECO:0000313|EMBL:KAB8121915.1} PE=3	GO:0016887//ATP hydrolysis activity`molecular_function;GO:0005524//ATP binding`molecular_function	None	WP_212379410.1//AAA family ATPase, partial	None
SCWL1_00328	306	ftsH_7	ATP-dependent zinc metalloprotease FtsH	None	COG0465//ATP-dependent Zn proteases`Posttranslational modification, protein turnover, chaperones`O	WP_083515905.1//AAA family ATPase	tr|A0A139JQU1|A0A139JQU1_9MOLU//AAA domain family protein {ECO:0000313|EMBL:KXT29220.1} OS=Candidatus Phytoplasma oryzae ORFNames=AXA84_0249 {ECO:0000313|EMBL:KXT29220.1} PE=3	GO:0016887//ATP hydrolysis activity`molecular_function;GO:0005524//ATP binding`molecular_function	PF00004.32//AAA`ATPase family associated with various cellular activities (AAA)	WP_083515905.1//AAA family ATPase	None
SCWL1_00329	618	tmk_2	Thymidylate kinase	K00943//tmk, DTYMK`dTMP kinase [EC:2.7.4.9]	COG0125//Thymidylate kinase`Nucleotide transport and metabolism`F	WP_111961346.1//dTMP kinase	tr|A0A328IIY1|A0A328IIY1_9MOLU//Thymidylate kinase {ECO:0000256|HAMAP-Rule:MF_00165} EC=2.7.4.9 {ECO:0000256|HAMAP-Rule:MF_00165} dTMP kinase {ECO:0000256|HAMAP-Rule:MF_00165} OS=Candidatus Phytoplasma oryzae ORFNames=DH96_01975 {ECO:0000313|EMBL:RAM57695.1} PE=3	GO:0006235//dTTP biosynthetic process`biological_process;GO:0006233//dTDP biosynthetic process`biological_process;GO:0004798//thymidylate kinase activity`molecular_function;GO:0005524//ATP binding`molecular_function	PF02223.20//Thymidylate_kin`Thymidylate kinase	WP_111961346.1//dTMP kinase	TIGR00041.1//DTMP_kinase`JCVI: dTMP kinase
SCWL1_00330	150	-	hypothetical protein	None	None	None	None	None	None	None	None
SCWL1_00331	222	-	hypothetical protein	None	None	None	None	None	None	None	None
SCWL1_00332	243	-	hypothetical protein	None	None	WP_146735087.1//hypothetical protein	tr|A0A139JQH8|A0A139JQH8_9MOLU//Uncharacterized protein {ECO:0000313|EMBL:KXT29225.1} OS=Candidatus Phytoplasma oryzae ORFNames=AXA84_0254 {ECO:0000313|EMBL:KXT29225.1} PE=4	GO:0016021//integral component of membrane`cellular_component	None	WP_145902591.1//hypothetical protein	None
SCWL1_00333	186	-	hypothetical protein	None	None	WP_227806982.1//DUF4065 domain-containing protein	tr|A0A8F8TY62|A0A8F8TY62_9MOLU//DUF4065 domain-containing protein {ECO:0000313|EMBL:QYC31295.1} OS=Paulownia witches'-broom phytoplasma {ECO:0000313|EMBL:QYC31295.1} PE=4	None	None	WP_227806982.1//DUF4065 domain-containing protein	None
SCWL1_00334	378	-	hypothetical protein	None	None	WP_111961350.1//hypothetical protein	tr|A0A328IHD0|A0A328IHD0_9MOLU//Uncharacterized protein {ECO:0000313|EMBL:RAM57699.1} OS=Candidatus Phytoplasma oryzae ORFNames=DH96_02015 {ECO:0000313|EMBL:RAM57699.1} PE=4	None	None	WP_111961350.1//hypothetical protein	None
SCWL1_00335	348	-	hypothetical protein	None	None	WP_111961351.1//hypothetical protein	tr|A0A328IK71|A0A328IK71_9MOLU//Uncharacterized protein {ECO:0000313|EMBL:RAM57700.1} OS=Candidatus Phytoplasma oryzae ORFNames=DH96_02020 {ECO:0000313|EMBL:RAM57700.1} PE=4	None	None	WP_111961351.1//hypothetical protein	None
SCWL1_00336	582	yqaJ	YqaJ viral recombinase family protein	None	COG5377//Phage-related protein, predicted endonuclease`Mobilome: prophages, transposons`X	WP_111961360.1//YqaJ viral recombinase family protein	tr|A0A328ILK6|A0A328ILK6_9MOLU//Endonuclease {ECO:0000313|EMBL:RAM57708.1} OS=Candidatus Phytoplasma oryzae ORFNames=DH96_02070 {ECO:0000313|EMBL:RAM57708.1} PE=4	GO:0004519//endonuclease activity`molecular_function	PF09588.13//YqaJ`YqaJ-like viral recombinase domain	WP_111961360.1//YqaJ viral recombinase family protein	TIGR03033.1//phage_rel_nuc`JCVI: putative phage-type endonuclease (Provisional)
SCWL1_00337	249	-	hypothetical protein	None	None	WP_066540348.1//hypothetical protein	tr|A0A139JQL0|A0A139JQL0_9MOLU//Uncharacterized protein {ECO:0000313|EMBL:KXT29228.1} OS=Candidatus Phytoplasma oryzae {ECO:0000313|EMBL:RAM57701.1} PE=4	GO:0016021//integral component of membrane`cellular_component	None	WP_066540348.1//hypothetical protein	None
SCWL1_00338	348	-	hypothetical protein	None	None	WP_153369341.1//hypothetical protein	tr|A0A5N5XS20|A0A5N5XS20_9MOLU//Uncharacterized protein {ECO:0000313|EMBL:KAB8121834.1} OS=Candidatus Phytoplasma sacchari ORFNames=F2B49_02055 {ECO:0000313|EMBL:KAB8121834.1} PE=4	None	None	WP_153369341.1//hypothetical protein	None
SCWL1_00339	1368	dnaB	Replicative DNA helicase	K02314//dnaB`replicative DNA helicase [EC:3.6.4.12]	COG0305//Replicative DNA helicase`Replication, recombination and repair`L	WP_153369343.1//replicative DNA helicase	tr|A0A5N5XRS8|A0A5N5XRS8_9MOLU//DNA helicase {ECO:0000256|ARBA:ARBA00012551} EC=3.6.4.12 {ECO:0000256|ARBA:ARBA00012551} OS=Candidatus Phytoplasma sacchari ORFNames=F2B49_02060 {ECO:0000313|EMBL:KAB8121835.1} PE=3	GO:0003678//DNA helicase activity`molecular_function;GO:0006260//DNA replication`biological_process;GO:0016887//ATP hydrolysis activity`molecular_function;GO:0005524//ATP binding`molecular_function;GO:0003677//DNA binding`molecular_function	PF00772.24//DnaB`DnaB-like helicase N terminal domain;PF13481.9//AAA_25`AAA domain;PF03796.18//DnaB_C`DnaB-like helicase C terminal domain	WP_153369343.1//replicative DNA helicase	TIGR00665.1//DnaB`JCVI: replicative DNA helicase;TIGR03600.1//phage_DnaB`JCVI: phage replicative helicase, DnaB family (Provisional)
SCWL1_00340	360	-	hypothetical protein	None	None	WP_153369345.1//hypothetical protein	tr|A0A5N5XR62|A0A5N5XR62_9MOLU//Uncharacterized protein {ECO:0000313|EMBL:KAB8121836.1} OS=Candidatus Phytoplasma sacchari ORFNames=F2B49_02065 {ECO:0000313|EMBL:KAB8121836.1} PE=4	None	None	WP_153369345.1//hypothetical protein	None
SCWL1_00341	435	-	hypothetical protein	None	None	WP_153369347.1//hypothetical protein	tr|A0A5N5XVV8|A0A5N5XVV8_9MOLU//Uncharacterized protein {ECO:0000313|EMBL:KAB8121837.1} OS=Candidatus Phytoplasma sacchari ORFNames=F2B49_02070 {ECO:0000313|EMBL:KAB8121837.1} PE=4	GO:0016021//integral component of membrane`cellular_component	None	WP_153369347.1//hypothetical protein	None
SCWL1_00342	1971	uvrB	UvrABC system protein B	K03702//uvrB`excinuclease ABC subunit B	COG0556//Excinuclease UvrABC helicase subunit UvrB`Replication, recombination and repair`L	WP_153368587.1//excinuclease ABC subunit UvrB, partial	tr|A0A5N5XW00|A0A5N5XW00_9MOLU//Excinuclease ABC subunit UvrB {ECO:0000313|EMBL:KAB8122889.1} Fragment OS=Candidatus Phytoplasma sacchari ORFNames=F2B49_00185 {ECO:0000313|EMBL:KAB8122889.1} PE=4	GO:0016887//ATP hydrolysis activity`molecular_function;GO:0006289//nucleotide-excision repair`biological_process;GO:0005524//ATP binding`molecular_function;GO:0009380//excinuclease repair complex`cellular_component;GO:0003677//DNA binding`molecular_function	PF04851.18//ResIII`Type III restriction enzyme, res subunit;PF17757.4//UvrB_inter`UvrB interaction domain;PF00271.34//Helicase_C`Helicase conserved C-terminal domain;PF12344.11//UvrB`Ultra-violet resistance protein B;PF02151.22//UVR`UvrB/uvrC motif	WP_153368587.1//excinuclease ABC subunit UvrB, partial	TIGR00631.1//uvrb`JCVI: excinuclease ABC subunit B
SCWL1_00343	2844	uvrA	UvrABC system protein A	K03701//uvrA`excinuclease ABC subunit A	COG0178//Excinuclease UvrABC ATPase subunit`Replication, recombination and repair`L	WP_153368584.1//excinuclease ABC subunit UvrA	tr|A0A5N5XT16|A0A5N5XT16_9MOLU//Excinuclease ABC subunit UvrA {ECO:0000313|EMBL:KAB8122888.1} EC=3.1.25.- {ECO:0000313|EMBL:KAB8122888.1} OS=Candidatus Phytoplasma sacchari ORFNames=F2B49_00180 {ECO:0000313|EMBL:KAB8122888.1} PE=4	GO:0005737//cytoplasm`cellular_component;GO:0009380//excinuclease repair complex`cellular_component;GO:0004518//nuclease activity`molecular_function;GO:0006289//nucleotide-excision repair`biological_process;GO:0016887//ATP hydrolysis activity`molecular_function;GO:0003677//DNA binding`molecular_function;GO:0046872//metal ion binding`molecular_function;GO:0005524//ATP binding`molecular_function	PF17760.4//UvrA_inter`UvrA interaction domain;PF17755.4//UvrA_DNA-bind`UvrA DNA-binding domain;PF00005.30//ABC_tran`ABC transporter	WP_153368584.1//excinuclease ABC subunit UvrA	TIGR00630.1//uvra`JCVI: excinuclease ABC subunit UvrA;TIGR01188.1//drrA`JCVI: daunorubicin resistance ABC transporter, ATP-binding protein (Provisional);TIGR02982.1//heterocyst_DevA`JCVI: ABC exporter ATP-binding subunit, DevA family (Provisional);TIGR03608.1//L_ocin_972_ABC`JCVI: putative bacteriocin export ABC transporter;TIGR03269.1//met_CoM_red_A2`JCVI: methyl coenzyme M reductase system, com…
SCWL1_00344	1764	uvrC	UvrABC system protein C	K03703//uvrC`excinuclease ABC subunit C	COG0322//Excinuclease UvrABC, nuclease subunit`Replication, recombination and repair`L	WP_153368581.1//excinuclease ABC subunit UvrC	tr|A0A5N5XWT7|A0A5N5XWT7_9MOLU//UvrABC system protein C {ECO:0000256|HAMAP-Rule:MF_00203} Short=Protein UvrC {ECO:0000256|HAMAP-Rule:MF_00203} Excinuclease ABC subunit C {ECO:0000256|HAMAP-Rule:MF_00203} OS=Candidatus Phytoplasma sacchari ORFNames=F2B49_00175 {ECO:0000313|EMBL:KAB8122887.1} PE=3	GO:0005737//cytoplasm`cellular_component;GO:0009380//excinuclease repair complex`cellular_component;GO:0009381//excinuclease ABC activity`molecular_function;GO:0006289//nucleotide-excision repair`biological_process;GO:0009432//SOS response`biological_process;GO:0003677//DNA binding`molecular_function	PF01541.27//GIY-YIG`GIY-YIG catalytic domain;PF02151.22//UVR`UvrB/uvrC motif;PF08459.14//UvrC_RNaseH_dom`UvrC RNAse H endonuclease domain	WP_153368581.1//excinuclease ABC subunit UvrC	TIGR00194.1//uvrC`JCVI: excinuclease ABC subunit UvrC
SCWL1_00345	570	-	hypothetical protein	None	None	WP_153368578.1//hypothetical protein	tr|A0A5N5XT77|A0A5N5XT77_9MOLU//Uncharacterized protein {ECO:0000313|EMBL:KAB8122886.1} OS=Candidatus Phytoplasma sacchari ORFNames=F2B49_00170 {ECO:0000313|EMBL:KAB8122886.1} PE=4	None	None	WP_153368578.1//hypothetical protein	None
SCWL1_00346	525	-	hypothetical protein	None	None	WP_153368575.1//hypothetical protein	tr|A0A5N5XXW9|A0A5N5XXW9_9MOLU//Uncharacterized protein {ECO:0000313|EMBL:KAB8122885.1} OS=Candidatus Phytoplasma sacchari ORFNames=F2B49_00165 {ECO:0000313|EMBL:KAB8122885.1} PE=4	None	None	WP_153368575.1//hypothetical protein	None
SCWL1_00347	1941	thrS	Threonine--tRNA ligase	K01868//TARS, thrS`threonyl-tRNA synthetase [EC:6.1.1.3]	COG0441//Threonyl-tRNA synthetase`Translation, ribosomal structure and biogenesis`J	WP_153368572.1//threonine--tRNA ligase	tr|A0A5N5XT07|A0A5N5XT07_9MOLU//Threonine--tRNA ligase {ECO:0000256|HAMAP-Rule:MF_00184} EC=6.1.1.3 {ECO:0000256|HAMAP-Rule:MF_00184} Threonyl-tRNA synthetase {ECO:0000256|HAMAP-Rule:MF_00184} Short=ThrRS {ECO:0000256|HAMAP-Rule:MF_00184} OS=Candidatus Phytoplasma sacchari ORFNames=F2B49_00160 {ECO:0000313|EMBL:KAB8122884.1} PE=3	GO:0005737//cytoplasm`cellular_component;GO:0006435//threonyl-tRNA aminoacylation`biological_process;GO:0000049//tRNA binding`molecular_function;GO:0004829//threonine-tRNA ligase activity`molecular_function;GO:0046872//metal ion binding`molecular_function;GO:0005524//ATP binding`molecular_function	PF07973.17//tRNA_SAD`Threonyl and Alanyl tRNA synthetase second additional domain;PF00587.28//tRNA-synt_2b`tRNA synthetase class II core domain (G, H, P, S and T);PF03129.23//HGTP_anticodon`Anticodon binding domain	WP_153368572.1//threonine--tRNA ligase	TIGR00418.1//thrS`JCVI: threonine--tRNA ligase;TIGR00414.1//serS`JCVI: serine--tRNA ligase;TIGR00442.1//hisS`JCVI: histidine--tRNA ligase
SCWL1_00348	1371	mnmE	tRNA modification GTPase MnmE	None	COG0486//tRNA U34 5-carboxymethylaminomethyl modifying GTPase MnmE/TrmE`Translation, ribosomal structure and biogenesis`J	WP_153368569.1//tRNA uridine-5-carboxymethylaminomethyl(34) synthesis GTPase MnmE	tr|A0A5N5XTN0|A0A5N5XTN0_9MOLU//tRNA modification GTPase MnmE {ECO:0000256|HAMAP-Rule:MF_00379} EC=3.6.-.- {ECO:0000256|HAMAP-Rule:MF_00379} OS=Candidatus Phytoplasma sacchari ORFNames=F2B49_00155 {ECO:0000313|EMBL:KAB8122883.1} PE=3	GO:0005737//cytoplasm`cellular_component;GO:0006400//tRNA modification`biological_process;GO:0046872//metal ion binding`molecular_function;GO:0003924//GTPase activity`molecular_function;GO:0005525//GTP binding`molecular_function	PF10396.12//TrmE_N`GTP-binding protein TrmE N-terminus;PF12631.10//MnmE_helical`MnmE helical domain;PF01926.26//MMR_HSR1`50S ribosome-binding GTPase;PF02421.21//FeoB_N`Ferrous iron transport protein B	WP_153368569.1//tRNA uridine-5-carboxymethylaminomethyl(34) synthesis GTPase MnmE	TIGR00450.1//mnmE_trmE_thdF`JCVI: tRNA uridine-5-carboxymethylaminomethyl(34) synthesis GTPase MnmE;TIGR03594.1//GTPase_EngA`JCVI: ribosome biogenesis GTPase Der;TIGR03156.1//GTP_HflX`JCVI: GTPase HflX;TIGR00231.1//small_GTP`JCVI: GTP-binding protein;TIGR03598.1//GTPase_YsxC`JCVI: ribosome biogenesis GTP-binding protein YihA/YsxC;TIGR03918.1//GTP_HydF`JCVI: [FeFe] hydrogenase H-cluster maturation…
SCWL1_00349	942	nrnA	Bifunctional oligoribonuclease and PAP phosphatase NrnA	K06881//nrnA`bifunctional oligoribonuclease and PAP phosphatase NrnA [EC:3.1.3.7 3.1.13.3]	COG0618//nanoRNase/pAp phosphatase, hydrolyzes c-di-AMP and oligoRNAs`Nucleotide transport and metabolism`F;COG0618//nanoRNase/pAp phosphatase, hydrolyzes c-di-AMP and oligoRNAs`Signal transduction mechanisms`T	WP_153368566.1//bifunctional oligoribonuclease/PAP phosphatase NrnA	tr|A0A5N5XTW7|A0A5N5XTW7_9MOLU//Bifunctional oligoribonuclease/PAP phosphatase NrnA {ECO:0000313|EMBL:KAB8122882.1} OS=Candidatus Phytoplasma sacchari ORFNames=F2B49_00150 {ECO:0000313|EMBL:KAB8122882.1} PE=4	GO:0003676//nucleic acid binding`molecular_function	PF01368.23//DHH`DHH family;PF02272.22//DHHA1`DHHA1 domain	WP_153368566.1//bifunctional oligoribonuclease/PAP phosphatase NrnA	None
SCWL1_00350	1647	-	hypothetical protein	None	COG1653//ABC-type glycerol-3-phosphate transport system, periplasmic component`Carbohydrate transport and metabolism`G	WP_153368563.1//extracellular solute-binding protein	tr|A0A5N5XT12|A0A5N5XT12_9MOLU//Extracellular solute-binding protein {ECO:0000313|EMBL:KAB8122881.1} OS=Candidatus Phytoplasma sacchari ORFNames=F2B49_00145 {ECO:0000313|EMBL:KAB8122881.1} PE=4	GO:0016021//integral component of membrane`cellular_component	PF13416.9//SBP_bac_8`Bacterial extracellular solute-binding protein	WP_153368563.1//extracellular solute-binding protein	None
SCWL1_00351	924	-	hypothetical protein	None	COG0395//ABC-type glycerol-3-phosphate transport system, permease component`Carbohydrate transport and metabolism`G	WP_153368560.1//carbohydrate ABC transporter permease	tr|A0A5N5XU57|A0A5N5XU57_9MOLU//Carbohydrate ABC transporter permease {ECO:0000313|EMBL:KAB8122880.1} OS=Candidatus Phytoplasma sacchari ORFNames=F2B49_00140 {ECO:0000313|EMBL:KAB8122880.1} PE=3	GO:0016021//integral component of membrane`cellular_component;GO:0055085//transmembrane transport`biological_process;GO:0005886//plasma membrane`cellular_component	PF00528.25//BPD_transp_1`Binding-protein-dependent transport system inner membrane component	WP_153368560.1//carbohydrate ABC transporter permease	TIGR01581.1//Mo_ABC_porter`JCVI: ABC transporter permease
SCWL1_00352	939	araP	L-arabinose transport system permease protein AraP	None	COG1175//ABC-type sugar transport system, permease component`Carbohydrate transport and metabolism`G	WP_153368557.1//sugar ABC transporter permease	tr|A0A5N5XVZ0|A0A5N5XVZ0_9MOLU//Sugar ABC transporter permease {ECO:0000313|EMBL:KAB8122879.1} OS=Candidatus Phytoplasma sacchari ORFNames=F2B49_00135 {ECO:0000313|EMBL:KAB8122879.1} PE=3	GO:0016021//integral component of membrane`cellular_component;GO:0055085//transmembrane transport`biological_process;GO:0005886//plasma membrane`cellular_component	PF00528.25//BPD_transp_1`Binding-protein-dependent transport system inner membrane component	WP_153368557.1//sugar ABC transporter permease	TIGR03262.1//PhnU2`JCVI: putative 2-aminoethylphosphonate ABC transporter permease subunit;TIGR00969.1//3a0106s02`JCVI: sulfate ABC transporter permease subunit;TIGR03226.1//PhnU`JCVI: 2-aminoethylphosphonate ABC transporter permease subunit;TIGR01581.1//Mo_ABC_porter`JCVI: ABC transporter permease;TIGR02141.1//modB_ABC`JCVI: molybdate ABC transporter permease subunit
SCWL1_00353	1104	ugpC	sn-glycerol-3-phosphate import ATP-binding protein UgpC	K10112//msmX, msmK, malK, sugC, ggtA, msiK`multiple sugar transport system ATP-binding protein [EC:7.5.2.-]	COG3842//ABC-type Fe3+/spermidine/putrescine transport systems, ATPase component`Amino acid transport and metabolism`E	WP_153368554.1//ABC transporter ATP-binding protein	tr|A0A5N5XT08|A0A5N5XT08_9MOLU//ABC transporter ATP-binding protein {ECO:0000313|EMBL:KAB8122878.1} OS=Candidatus Phytoplasma sacchari ORFNames=F2B49_00130 {ECO:0000313|EMBL:KAB8122878.1} PE=4	GO:0015408//ABC-type ferric iron transporter activity`molecular_function;GO:0005524//ATP binding`molecular_function;GO:0005886//plasma membrane`cellular_component	PF00005.30//ABC_tran`ABC transporter	WP_153368554.1//ABC transporter ATP-binding protein	TIGR03522.1//GldA_ABC_ATP`JCVI: gliding motility-associated ABC transporter ATP-binding subunit GldA;TIGR02324.1//CP_lyasePhnL`JCVI: phosphonate C-P lyase system protein PhnL;TIGR02982.1//heterocyst_DevA`JCVI: ABC exporter ATP-binding subunit, DevA family (Provisional);TIGR01194.1//cyc_pep_trnsptr`JCVI: cyclic peptide export ABC transporter;TIGR03269.1//met_CoM_red_A2`JCVI: methyl coenzyme M redu…
SCWL1_00354	1425	asnS	Asparagine--tRNA ligase	K01893//NARS, asnS`asparaginyl-tRNA synthetase [EC:6.1.1.22]	COG0017//Aspartyl/asparaginyl-tRNA synthetase`Translation, ribosomal structure and biogenesis`J	WP_194284632.1//asparagine--tRNA ligase	tr|A0A5N5XT15|A0A5N5XT15_9MOLU//Asparagine--tRNA ligase {ECO:0000256|HAMAP-Rule:MF_00534} EC=6.1.1.22 {ECO:0000256|HAMAP-Rule:MF_00534} Asparaginyl-tRNA synthetase {ECO:0000256|HAMAP-Rule:MF_00534} Short=AsnRS {ECO:0000256|HAMAP-Rule:MF_00534} OS=Candidatus Phytoplasma sacchari ORFNames=F2B49_00125 {ECO:0000313|EMBL:KAB8122894.1} PE=3	GO:0005737//cytoplasm`cellular_component;GO:0006421//asparaginyl-tRNA aminoacylation`biological_process;GO:0003676//nucleic acid binding`molecular_function;GO:0005524//ATP binding`molecular_function;GO:0004816//asparagine-tRNA ligase activity`molecular_function	PF01336.28//tRNA_anti-codon`OB-fold nucleic acid binding domain;PF00152.23//tRNA-synt_2`tRNA synthetases class II (D, K and N)	WP_194284632.1//asparagine--tRNA ligase	TIGR00459.1//aspS_bact`JCVI: aspartate--tRNA ligase;TIGR00457.1//asnS`JCVI: asparagine--tRNA ligase;TIGR00458.1//aspS_nondisc`JCVI: aspartate--tRNA(Asn) ligase;TIGR00462.1//genX`JCVI: EF-P lysine aminoacylase GenX;TIGR00499.1//lysS_bact`JCVI: lysine--tRNA ligase
SCWL1_00355	1338	nox	NADH oxidase	None	COG0446//NADPH-dependent 2,4-dienoyl-CoA reductase, sulfur reductase, or a related oxidoreductase`Lipid transport and metabolism`I	WP_153368551.1//FAD-dependent oxidoreductase	tr|A0A5N5XWS7|A0A5N5XWS7_9MOLU//SidA/IucD/PvdA family monooxygenase {ECO:0000313|EMBL:KAB8122877.1} OS=Candidatus Phytoplasma sacchari ORFNames=F2B49_00120 {ECO:0000313|EMBL:KAB8122877.1} PE=4	GO:0004497//monooxygenase activity`molecular_function;GO:0050660//flavin adenine dinucleotide binding`molecular_function;GO:0045454//cell redox homeostasis`biological_process	PF07992.17//Pyr_redox_2`Pyridine nucleotide-disulphide oxidoreductase;PF13738.9//Pyr_redox_3`Pyridine nucleotide-disulphide oxidoreductase;PF00070.30//Pyr_redox`Pyridine nucleotide-disulphide oxidoreductase;PF02852.25//Pyr_redox_dim`Pyridine nucleotide-disulphide oxidoreductase, dimerisation domain	WP_153368551.1//FAD-dependent oxidoreductase	TIGR01292.1//TRX_reduct`JCVI: thioredoxin-disulfide reductase;TIGR03385.1//CoA_CoA_reduc`JCVI: CoA-disulfide reductase;TIGR02374.1//nitri_red_nirB`JCVI: nitrite reductase large subunit NirB;TIGR01350.1//lipoamide_DH`JCVI: dihydrolipoyl dehydrogenase;TIGR04018.1//Bthiol_YpdA`JCVI: YpdA family putative bacillithiol disulfide reductase;TIGR03169.1//Nterm_to_SelD`JCVI: pyridine nucleotide-disulfide o…
SCWL1_00356	4812	polC	DNA polymerase III PolC-type	K03763//polC`DNA polymerase III subunit alpha, Gram-positive type [EC:2.7.7.7]	COG2176//DNA polymerase III, alpha subunit (gram-positive type)`Replication, recombination and repair`L	WP_153368600.1//DNA polymerase III subunit alpha	tr|A0A5N5XTP0|A0A5N5XTP0_9MOLU//DNA polymerase III PolC-type {ECO:0000256|HAMAP-Rule:MF_00356} Short=PolIII {ECO:0000256|HAMAP-Rule:MF_00356} EC=2.7.7.7 {ECO:0000256|HAMAP-Rule:MF_00356} OS=Candidatus Phytoplasma sacchari ORFNames=F2B49_00115 {ECO:0000313|EMBL:KAB8122893.1} PE=3	GO:0005737//cytoplasm`cellular_component;GO:0003887//DNA-directed DNA polymerase activity`molecular_function;GO:0008408//3'-5' exonuclease activity`molecular_function;GO:0006261//DNA-dependent DNA replication`biological_process;GO:0003677//DNA binding`molecular_function	PF02811.22//PHP`PHP domain;PF16473.8//Rv2179c-like`3'-5' exoribonuclease Rv2179c-like domain;PF00929.27//RNase_T`Exonuclease;PF07733.15//DNA_pol3_alpha`Bacterial DNA polymerase III alpha NTPase domain;PF17657.4//DNA_pol3_finger`Bacterial DNA polymerase III alpha subunit finger domain;PF14579.9//HHH_6`Helix-hairpin-helix motif	WP_153368600.1//DNA polymerase III subunit alpha	TIGR01405.1//polC_Gram_pos`JCVI: DNA polymerase III subunit alpha;TIGR00573.1//dnaq`JCVI: exonuclease, DNA polymerase III, epsilon subunit family (Provisional);TIGR01406.1//dnaQ_proteo`JCVI: DNA polymerase III subunit epsilon;TIGR01298.1//RNaseT`JCVI: ribonuclease T
SCWL1_00357	108	-	hypothetical protein	None	None	None	None	None	None	None	None
SCWL1_00358	888	-	hypothetical protein	None	None	WP_153368547.1//hypothetical protein	tr|A0A5N5XT70|A0A5N5XT70_9MOLU//Uncharacterized protein {ECO:0000313|EMBL:KAB8122876.1} OS=Candidatus Phytoplasma sacchari ORFNames=F2B49_00105 {ECO:0000313|EMBL:KAB8122876.1} PE=4	GO:0016021//integral component of membrane`cellular_component	None	WP_153368547.1//hypothetical protein	None
SCWL1_00359	774	-	hypothetical protein	None	None	WP_153368544.1//YitT family protein	tr|A0A5N5XXW0|A0A5N5XXW0_9MOLU//Uncharacterized protein {ECO:0000313|EMBL:KAB8122875.1} OS=Candidatus Phytoplasma sacchari ORFNames=F2B49_00100 {ECO:0000313|EMBL:KAB8122875.1} PE=4	GO:0016021//integral component of membrane`cellular_component;GO:0005886//plasma membrane`cellular_component	PF02588.18//YitT_membrane`Uncharacterised 5xTM membrane BCR, YitT family COG1284	WP_153368544.1//YitT family protein	None
SCWL1_00360	1107	mntD	Manganese transport system permease protein	K11709//troD, mntD, znuB`manganese/zinc/iron transport system permease protein	COG1108//ABC-type Mn2+/Zn2+ transport system, permease component`Inorganic ion transport and metabolism`P	WP_153368597.1//metal ABC transporter permease	tr|A0A5N5XTX7|A0A5N5XTX7_9MOLU//Metal ABC transporter permease {ECO:0000313|EMBL:KAB8122892.1} OS=Candidatus Phytoplasma sacchari ORFNames=F2B49_00095 {ECO:0000313|EMBL:KAB8122892.1} PE=3	GO:0043190//ATP-binding cassette (ABC) transporter complex`cellular_component;GO:0042626//ATPase-coupled transmembrane transporter activity`molecular_function;GO:0005887//integral component of plasma membrane`cellular_component	PF00950.20//ABC-3`ABC 3 transport family	WP_153368597.1//metal ABC transporter permease	TIGR03770.1//anch_rpt_perm`JCVI: anchored repeat-type ABC transporter permease subunit
SCWL1_00361	1044	mntC	Manganese transport system membrane protein MntC	K11708//troC, mntC, znuB`manganese/zinc/iron transport system permease protein	COG1108//ABC-type Mn2+/Zn2+ transport system, permease component`Inorganic ion transport and metabolism`P	WP_153368542.1//metal ABC transporter permease	tr|A0A5N5XSZ4|A0A5N5XSZ4_9MOLU//Metal ABC transporter permease {ECO:0000313|EMBL:KAB8122874.1} OS=Candidatus Phytoplasma sacchari ORFNames=F2B49_00090 {ECO:0000313|EMBL:KAB8122874.1} PE=3	GO:0043190//ATP-binding cassette (ABC) transporter complex`cellular_component;GO:0042626//ATPase-coupled transmembrane transporter activity`molecular_function;GO:0005887//integral component of plasma membrane`cellular_component	PF00950.20//ABC-3`ABC 3 transport family;PF01032.21//FecCD`FecCD transport family	WP_153368542.1//metal ABC transporter permease	TIGR03770.1//anch_rpt_perm`JCVI: anchored repeat-type ABC transporter permease subunit
SCWL1_00362	738	mntB	Manganese transport system ATP-binding protein MntB	K11710//troB, mntB, znuC`manganese/zinc/iron transport system ATP- binding protein [EC:7.2.2.5]	COG1121//ABC-type Mn2+/Zn2+ transport system, ATPase component`Inorganic ion transport and metabolism`P	WP_153368539.1//metal ABC transporter ATP-binding protein	tr|A0A5N5XTL8|A0A5N5XTL8_9MOLU//Metal ABC transporter ATP-binding protein {ECO:0000313|EMBL:KAB8122873.1} OS=Candidatus Phytoplasma sacchari ORFNames=F2B49_00085 {ECO:0000313|EMBL:KAB8122873.1} PE=4	GO:0005524//ATP binding`molecular_function	PF00005.30//ABC_tran`ABC transporter;PF02463.22//SMC_N`RecF/RecN/SMC N terminal domain	WP_153368539.1//metal ABC transporter ATP-binding protein	TIGR02868.1//CydC`JCVI: thiol reductant ABC exporter subunit CydC;TIGR01288.1//nodI`JCVI: nodulation factor ABC transporter ATP-binding protein NodI;TIGR02857.1//CydD`JCVI: thiol reductant ABC exporter subunit CydD;TIGR03265.1//PhnT2`JCVI: putative 2-aminoethylphosphonate ABC transporter ATP-binding protein;TIGR03522.1//GldA_ABC_ATP`JCVI: gliding motility-associated ABC transporter ATP-binding su…
SCWL1_00363	1086	troA	Periplasmic zinc-binding protein TroA	K11707//troA, mntA, znuA`manganese/zinc/iron transport system substrate-binding protein	COG0803//ABC-type Zn uptake system ZnuABC, Zn-binding component ZnuA`Inorganic ion transport and metabolism`P	WP_153368535.1//zinc ABC transporter substrate-binding protein	tr|A0A5N5XTV9|A0A5N5XTV9_9MOLU//Zinc ABC transporter substrate-binding protein {ECO:0000313|EMBL:KAB8122872.1} OS=Candidatus Phytoplasma sacchari ORFNames=F2B49_00080 {ECO:0000313|EMBL:KAB8122872.1} PE=3	GO:0007155//cell adhesion`biological_process;GO:0016021//integral component of membrane`cellular_component;GO:0046872//metal ion binding`molecular_function;GO:0030001//metal ion transport`biological_process	PF01297.20//ZnuA`Zinc-uptake complex component A periplasmic	WP_153368535.1//zinc ABC transporter substrate-binding protein	None
SCWL1_00364	801	dnaC	DNA replication protein DnaC	None	COG1484//DNA replication protein DnaC`Replication, recombination and repair`L	WP_153368532.1//ATP-binding protein	tr|A0A5N5XT02|A0A5N5XT02_9MOLU//IstB_IS21 domain-containing protein {ECO:0000259|Pfam:PF01695} OS=Candidatus Phytoplasma sacchari ORFNames=F2B49_00075 {ECO:0000313|EMBL:KAB8122871.1} PE=4	GO:0005524//ATP binding`molecular_function	PF01695.20//IstB_IS21`IstB-like ATP binding protein	WP_153368532.1//ATP-binding protein	None
SCWL1_00365	1218	dnaB	Replication initiation and membrane attachment protein	None	COG3611//Replication initiation and membrane attachment protein DnaB`Replication, recombination and repair`L	WP_153368529.1//hypothetical protein	tr|A0A5N5XU47|A0A5N5XU47_9MOLU//Uncharacterized protein {ECO:0000313|EMBL:KAB8122870.1} OS=Candidatus Phytoplasma sacchari ORFNames=F2B49_00070 {ECO:0000313|EMBL:KAB8122870.1} PE=4	GO:0016021//integral component of membrane`cellular_component	None	WP_153368529.1//hypothetical protein	None
SCWL1_00366	825	mutM	Formamidopyrimidine-DNA glycosylase	K10563//mutM, fpg`formamidopyrimidine-DNA glycosylase [EC:3.2.2.23 4.2.99.18]	COG0266//Formamidopyrimidine-DNA glycosylase`Replication, recombination and repair`L	WP_153368526.1//DNA-formamidopyrimidine glycosylase	tr|A0A5N5XVY0|A0A5N5XVY0_9MOLU//DNA-formamidopyrimidine glycosylase {ECO:0000313|EMBL:KAB8122869.1} EC=3.2.2.23 {ECO:0000313|EMBL:KAB8122869.1} OS=Candidatus Phytoplasma sacchari ORFNames=F2B49_00065 {ECO:0000313|EMBL:KAB8122869.1} PE=3	GO:0006284//base-excision repair`biological_process;GO:0016829//lyase activity`molecular_function;GO:0008534//oxidized purine nucleobase lesion DNA N-glycosylase activity`molecular_function;GO:0003906//DNA-(apurinic or apyrimidinic site) endonuclease activity`molecular_function;GO:0008270//zinc ion binding`molecular_function;GO:0003684//damaged DNA binding`molecular_function	PF01149.27//Fapy_DNA_glyco`Formamidopyrimidine-DNA glycosylase N-terminal domain;PF06831.17//H2TH`Formamidopyrimidine-DNA glycosylase H2TH domain	WP_153368526.1//DNA-formamidopyrimidine glycosylase	TIGR00577.1//fpg`JCVI: DNA-formamidopyrimidine glycosylase
SCWL1_00367	366	-	hypothetical protein	None	None	WP_153368523.1//hypothetical protein	tr|A0A5N5XT01|A0A5N5XT01_9MOLU//Uncharacterized protein {ECO:0000313|EMBL:KAB8122868.1} OS=Candidatus Phytoplasma sacchari ORFNames=F2B49_00060 {ECO:0000313|EMBL:KAB8122868.1} PE=4	None	None	WP_153368523.1//hypothetical protein	None
SCWL1_00368	1707	rnjA	Ribonuclease J1	K12574//rnj`ribonuclease J [EC:3.1.-.-]	COG0595//mRNA degradation ribonuclease J1/J2`Translation, ribosomal structure and biogenesis`J	WP_153368520.1//ribonuclease J	tr|A0A5N5XWR7|A0A5N5XWR7_9MOLU//Ribonuclease J {ECO:0000256|HAMAP-Rule:MF_01491} Short=RNase J {ECO:0000256|HAMAP-Rule:MF_01491} EC=3.1.-.- {ECO:0000256|HAMAP-Rule:MF_01491} OS=Candidatus Phytoplasma sacchari ORFNames=F2B49_00055 {ECO:0000313|EMBL:KAB8122867.1} PE=3	GO:0005737//cytoplasm`cellular_component;GO:0008270//zinc ion binding`molecular_function;GO:0004534//5'-3' exoribonuclease activity`molecular_function;GO:0004521//endoribonuclease activity`molecular_function;GO:0006364//rRNA processing`biological_process;GO:0003723//RNA binding`molecular_function	PF00753.30//Lactamase_B`Metallo-beta-lactamase superfamily;PF12706.10//Lactamase_B_2`Beta-lactamase superfamily domain;PF07521.15//RMMBL`Zn-dependent metallo-hydrolase RNA specificity domain;PF17770.4//RNase_J_C`Ribonuclease J C-terminal domain	WP_153368520.1//ribonuclease J	TIGR00649.1//MG423`JCVI: RNase J family beta-CASP ribonuclease
SCWL1_00369	1680	rnj2	Ribonuclease J 2	None	COG0595//mRNA degradation ribonuclease J1/J2`Translation, ribosomal structure and biogenesis`J	WP_153368518.1//ribonuclease J	tr|A0A5N5XT61|A0A5N5XT61_9MOLU//Ribonuclease J {ECO:0000313|EMBL:KAB8122866.1} OS=Candidatus Phytoplasma sacchari ORFNames=F2B49_00050 {ECO:0000313|EMBL:KAB8122866.1} PE=4	None	PF17770.4//RNase_J_C`Ribonuclease J C-terminal domain	WP_153368518.1//ribonuclease J	TIGR00649.1//MG423`JCVI: RNase J family beta-CASP ribonuclease
SCWL1_00370	603	recU	Holliday junction resolvase RecU	None	COG3331//Penicillin-binding protein-related factor A, putative recombinase`General function prediction only`R	WP_153368515.1//Holliday junction resolvase RecU	tr|A0A5N5XXV2|A0A5N5XXV2_9MOLU//Holliday junction resolvase RecU {ECO:0000256|HAMAP-Rule:MF_00130} EC=3.1.22.4 {ECO:0000256|HAMAP-Rule:MF_00130} Recombination protein U homolog {ECO:0000256|HAMAP-Rule:MF_00130} OS=Candidatus Phytoplasma sacchari ORFNames=F2B49_00045 {ECO:0000313|EMBL:KAB8122865.1} PE=3	GO:0005737//cytoplasm`cellular_component;GO:0006310//DNA recombination`biological_process;GO:0006281//DNA repair`biological_process;GO:0000287//magnesium ion binding`molecular_function;GO:0003676//nucleic acid binding`molecular_function;GO:0007059//chromosome segregation`biological_process;GO:0008821//crossover junction endodeoxyribonuclease activity`molecular_function	PF03838.17//RecU`Recombination protein U	WP_153368515.1//Holliday junction resolvase RecU	TIGR00648.1//recU`JCVI: Holliday junction resolvase RecU
SCWL1_00371	660	-	hypothetical protein	None	None	WP_153368513.1//hypothetical protein	tr|A0A5N5XSY4|A0A5N5XSY4_9MOLU//Uncharacterized protein {ECO:0000313|EMBL:KAB8122864.1} OS=Candidatus Phytoplasma sacchari ORFNames=F2B49_00040 {ECO:0000313|EMBL:KAB8122864.1} PE=4	GO:0016021//integral component of membrane`cellular_component	None	WP_153368513.1//hypothetical protein	None
SCWL1_00372	987	lplJ	Lipoate-protein ligase LplJ	K03800//lplA, lplJ, lipL1`lipoate---protein ligase [EC:6.3.1.20]	COG0095//Lipoate-protein ligase A`Coenzyme transport and metabolism`H	WP_153368510.1//lipoate--protein ligase	tr|A0A5N5XTK6|A0A5N5XTK6_9MOLU//Lipoate--protein ligase {ECO:0000256|ARBA:ARBA00012367} EC=6.3.1.20 {ECO:0000256|ARBA:ARBA00012367} OS=Candidatus Phytoplasma sacchari ORFNames=F2B49_00035 {ECO:0000313|EMBL:KAB8122863.1} PE=4	GO:0016979//lipoate-protein ligase activity`molecular_function;GO:0009249//protein lipoylation`biological_process;GO:0005524//ATP binding`molecular_function	PF10437.12//Lip_prot_lig_C`Bacterial lipoate protein ligase C-terminus	WP_153368510.1//lipoate--protein ligase	TIGR00545.1//lipoyltrans`JCVI: lipoate--protein ligase
SCWL1_00373	1104	dnaJ	Chaperone protein DnaJ	None	COG0484//DnaJ-class molecular chaperone with C-terminal Zn finger domain`Posttranslational modification, protein turnover, chaperones`O	WP_153368507.1//molecular chaperone DnaJ	tr|A0A5N5XTV0|A0A5N5XTV0_9MOLU//Chaperone protein DnaJ {ECO:0000256|HAMAP-Rule:MF_01152} OS=Candidatus Phytoplasma sacchari ORFNames=F2B49_00030 {ECO:0000313|EMBL:KAB8122862.1} PE=3	GO:0005737//cytoplasm`cellular_component;GO:0006457//protein folding`biological_process;GO:0031072//heat shock protein binding`molecular_function;GO:0051082//unfolded protein binding`molecular_function;GO:0006260//DNA replication`biological_process;GO:0008270//zinc ion binding`molecular_function;GO:0009408//response to heat`biological_process;GO:0005524//ATP binding`molecular_function	PF00226.34//DnaJ`DnaJ domain;PF01556.21//DnaJ_C`DnaJ C terminal domain;PF00684.22//DnaJ_CXXCXGXG`DnaJ central domain	WP_153368507.1//molecular chaperone DnaJ	TIGR02349.1//DnaJ_bact`JCVI: molecular chaperone DnaJ
SCWL1_00374	1890	dnaK	Chaperone protein DnaK	K04043//dnaK, HSPA9`molecular chaperone DnaK	COG0443//Molecular chaperone DnaK (HSP70)`Posttranslational modification, protein turnover, chaperones`O	WP_153368504.1//molecular chaperone DnaK	tr|A0A5N5XSZ3|A0A5N5XSZ3_9MOLU//Chaperone protein DnaK {ECO:0000256|HAMAP-Rule:MF_00332} HSP70 {ECO:0000256|HAMAP-Rule:MF_00332} Heat shock 70 kDa protein {ECO:0000256|HAMAP-Rule:MF_00332} Heat shock protein 70 {ECO:0000256|HAMAP-Rule:MF_00332} OS=Candidatus Phytoplasma sacchari ORFNames=F2B49_00025 {ECO:0000313|EMBL:KAB8122861.1} PE=2	GO:0051082//unfolded protein binding`molecular_function;GO:0006457//protein folding`biological_process;GO:0016887//ATP hydrolysis activity`molecular_function;GO:0005524//ATP binding`molecular_function	PF06723.16//MreB_Mbl`MreB/Mbl protein;PF00012.23//HSP70`Hsp70 protein	WP_153368504.1//molecular chaperone DnaK	TIGR02350.1//prok_dnaK`JCVI: molecular chaperone DnaK;TIGR00904.1//mreB`JCVI: MreB/Mrl family cell shape determining protein;TIGR01991.1//HscA`JCVI: Fe-S protein assembly chaperone HscA;TIGR02529.1//EutJ`JCVI: ethanolamine utilization protein EutJ family protein (Provisional)
SCWL1_00375	696	grpE	Protein GrpE	None	COG0576//Molecular chaperone GrpE (heat shock protein HSP-70)`Posttranslational modification, protein turnover, chaperones`O	WP_153368593.1//nucleotide exchange factor GrpE	tr|A0A5N5XT17|A0A5N5XT17_9MOLU//Protein GrpE {ECO:0000256|HAMAP-Rule:MF_01151, ECO:0000256|RuleBase:RU000639} HSP-70 cofactor {ECO:0000256|HAMAP-Rule:MF_01151} OS=Candidatus Phytoplasma sacchari ORFNames=F2B49_00020 {ECO:0000313|EMBL:KAB8122891.1} PE=3	GO:0005737//cytoplasm`cellular_component;GO:0006457//protein folding`biological_process;GO:0051087//chaperone binding`molecular_function;GO:0000774//adenyl-nucleotide exchange factor activity`molecular_function;GO:0042803//protein homodimerization activity`molecular_function	PF01025.22//GrpE`GrpE	WP_153368593.1//nucleotide exchange factor GrpE	None
SCWL1_00376	1068	hrcA	Heat-inducible transcription repressor HrcA	None	COG1420//Transcriptional regulator of heat shock response`Transcription`K	WP_153368501.1//heat-inducible transcriptional repressor HrcA	tr|A0A5N5XU38|A0A5N5XU38_9MOLU//Heat-inducible transcription repressor HrcA {ECO:0000256|HAMAP-Rule:MF_00081} OS=Candidatus Phytoplasma sacchari ORFNames=F2B49_00015 {ECO:0000313|EMBL:KAB8122860.1} PE=3	GO:0045892//negative regulation of transcription, DNA-templated`biological_process;GO:0003677//DNA binding`molecular_function	PF01628.24//HrcA`HrcA protein C terminal domain	WP_153368501.1//heat-inducible transcriptional repressor HrcA	TIGR00331.1//hrcA`JCVI: heat-inducible transcriptional repressor HrcA
SCWL1_00377	3072	-	Periplasmic serine protease	None	COG0265//Periplasmic serine protease, S1-C subfamily, contain C-terminal PDZ domain`Posttranslational modification, protein turnover, chaperones`O	WP_153368498.1//serine protease	tr|A0A5N5XVX0|A0A5N5XVX0_9MOLU//Trypsin-like peptidase domain-containing protein {ECO:0000313|EMBL:KAB8122859.1} OS=Candidatus Phytoplasma sacchari ORFNames=F2B49_00010 {ECO:0000313|EMBL:KAB8122859.1} PE=4	GO:0004252//serine-type endopeptidase activity`molecular_function;GO:0016021//integral component of membrane`cellular_component	PF13365.9//Trypsin_2`Trypsin-like peptidase domain	WP_153368498.1//serine protease	None
SCWL1_00378	738	aviRb	23S rRNA (uridine(2479)-2'-O)-methyltransferase	None	COG0566//tRNA G18 (ribose-2'-O)-methylase SpoU`Translation, ribosomal structure and biogenesis`J	WP_153368590.1//RNA methyltransferase	tr|A0A5N5XU66|A0A5N5XU66_9MOLU//RNA methyltransferase {ECO:0000313|EMBL:KAB8122890.1} OS=Candidatus Phytoplasma sacchari ORFNames=F2B49_00005 {ECO:0000313|EMBL:KAB8122890.1} PE=4	GO:0008173//RNA methyltransferase activity`molecular_function;GO:0003723//RNA binding`molecular_function;GO:0006396//RNA processing`biological_process	PF00588.22//SpoU_methylase`SpoU rRNA Methylase family	WP_153368590.1//RNA methyltransferase	TIGR00186.1//rRNA_methyl_3`JCVI: 23S rRNA (guanosine(2251)-2'-O)-methyltransferase RlmB;TIGR00050.1//rRNA_methyl_1`JCVI: TrmJ/YjtD family RNA methyltransferase
SCWL1_00379	627	-	hypothetical protein	None	None	WP_152309786.1//hypothetical protein	tr|A0A5N5XUX9|A0A5N5XUX9_9MOLU//Uncharacterized protein {ECO:0000313|EMBL:KAB8121849.1} OS='Cynodon dactylon' phytoplasma ORFNames=F1741_01175 {ECO:0000313|EMBL:KAB8121849.1} PE=4	GO:0016021//integral component of membrane`cellular_component	None	WP_152309786.1//hypothetical protein	None
SCWL1_00380	1269	obg	GTPase Obg	None	COG0536//GTPase involved in cell partioning and DNA repair`Cell cycle control, cell division, chromosome partitioning`D;COG0536//GTPase involved in cell partioning and DNA repair`Replication, recombination and repair`L	WP_066540288.1//GTPase ObgE	tr|A0A139JQP8|A0A139JQP8_9MOLU//GTPase Obg {ECO:0000256|HAMAP-Rule:MF_01454} EC=3.6.5.- {ECO:0000256|HAMAP-Rule:MF_01454} GTP-binding protein Obg {ECO:0000256|HAMAP-Rule:MF_01454} OS=Candidatus Phytoplasma oryzae {ECO:0000313|EMBL:RAM57852.1} PE=3	GO:0005737//cytoplasm`cellular_component;GO:0000287//magnesium ion binding`molecular_function;GO:0003924//GTPase activity`molecular_function;GO:0042254//ribosome biogenesis`biological_process;GO:0005525//GTP binding`molecular_function	PF01018.25//GTP1_OBG`GTP1/OBG;PF01926.26//MMR_HSR1`50S ribosome-binding GTPase;PF02421.21//FeoB_N`Ferrous iron transport protein B;PF09269.14//DUF1967`Domain of unknown function (DUF1967)	WP_066540288.1//GTPase ObgE	TIGR02729.1//Obg_CgtA`JCVI: Obg family GTPase CgtA;TIGR03156.1//GTP_HflX`JCVI: GTPase HflX;TIGR03594.1//GTPase_EngA`JCVI: ribosome biogenesis GTPase Der;TIGR00231.1//small_GTP`JCVI: GTP-binding protein;TIGR03918.1//GTP_HydF`JCVI: [FeFe] hydrogenase H-cluster maturation GTPase HydF;TIGR00450.1//mnmE_trmE_thdF`JCVI: tRNA uridine-5-carboxymethylaminomethyl(34) synthesis GTPase MnmE;TIGR00436.1//era`…
SCWL1_00381	279	rpmA	50S ribosomal protein L27	K02899//RP-L27, MRPL27, rpmA`large subunit ribosomal protein L27	COG0211//Ribosomal protein L27`Translation, ribosomal structure and biogenesis`J	WP_153369256.1//50S ribosomal protein L27	tr|A0A5N5XV06|A0A5N5XV06_9MOLU//50S ribosomal protein L27 {ECO:0000256|HAMAP-Rule:MF_00539} OS=Candidatus Phytoplasma sacchari ORFNames=F2B49_01820 {ECO:0000313|EMBL:KAB8122151.1} PE=3	GO:0005737//cytoplasm`cellular_component;GO:0003735//structural constituent of ribosome`molecular_function;GO:0005840//ribosome`cellular_component;GO:0006412//translation`biological_process	PF01016.22//Ribosomal_L27`Ribosomal L27 protein	WP_153369256.1//50S ribosomal protein L27	TIGR00062.1//L27`JCVI: 50S ribosomal protein L27
SCWL1_00382	312	-	ribosomal-processing cysteine protease Prp	None	COG2868//Uncharacterized conserved protein YsxB, DUF464 family`Function unknown`S	WP_153369258.1//ribosomal-processing cysteine protease Prp	tr|A0A5N5XT92|A0A5N5XT92_9MOLU//Ribosomal-processing cysteine protease Prp {ECO:0000313|EMBL:KAB8122152.1} OS=Candidatus Phytoplasma sacchari ORFNames=F2B49_01825 {ECO:0000313|EMBL:KAB8122152.1} PE=4	GO:0008233//peptidase activity`molecular_function	PF04327.15//Peptidase_Prp`Cysteine protease Prp	WP_153369258.1//ribosomal-processing cysteine protease Prp	None
SCWL1_00383	315	rplU	50S ribosomal protein L21	K02888//RP-L21, MRPL21, rplU`large subunit ribosomal protein L21	COG0261//Ribosomal protein L21`Translation, ribosomal structure and biogenesis`J	WP_153369260.1//50S ribosomal protein L21	tr|A0A5N5XS34|A0A5N5XS34_9MOLU//50S ribosomal protein L21 {ECO:0000256|HAMAP-Rule:MF_01363, ECO:0000256|RuleBase:RU000562} OS=Candidatus Phytoplasma sacchari ORFNames=F2B49_01830 {ECO:0000313|EMBL:KAB8122153.1} PE=3	GO:0005737//cytoplasm`cellular_component;GO:0003735//structural constituent of ribosome`molecular_function;GO:0006412//translation`biological_process;GO:0005840//ribosome`cellular_component;GO:0019843//rRNA binding`molecular_function	PF00829.24//Ribosomal_L21p`Ribosomal prokaryotic L21 protein	WP_153369260.1//50S ribosomal protein L21	TIGR00061.1//L21`JCVI: 50S ribosomal protein L21
SCWL1_00384	936	-	hypothetical protein	None	COG1054//tRNA U34 5'-hydroxylase TrhO, rhodanese family`Translation, ribosomal structure and biogenesis`J	WP_153369262.1//rhodanese-related sulfurtransferase	tr|A0A5N5XSY8|A0A5N5XSY8_9MOLU//tRNA uridine(34) hydroxylase {ECO:0000256|HAMAP-Rule:MF_00469} EC=1.14.-.- {ECO:0000256|HAMAP-Rule:MF_00469} tRNA hydroxylation protein O {ECO:0000256|HAMAP-Rule:MF_00469} OS=Candidatus Phytoplasma sacchari ORFNames=F2B49_01835 {ECO:0000313|EMBL:KAB8122154.1} PE=3	GO:0006400//tRNA modification`biological_process;GO:0016740//transferase activity`molecular_function;GO:0016705//oxidoreductase activity, acting on paired donors, with incorporation or reduction of molecular oxygen`molecular_function	PF17773.4//UPF0176_N`UPF0176 acylphosphatase like domain;PF00581.23//Rhodanese`Rhodanese-like domain;PF12368.11//Rhodanese_C`Rhodanase C-terminal	WP_153369262.1//rhodanese-related sulfurtransferase	None
SCWL1_00385	1077	citC	[Citrate [pro-3S]-lyase] ligase	K01910//citC`[citrate (pro-3S)-lyase] ligase [EC:6.2.1.22]	COG3053//Citrate lyase synthetase CitC`Energy production and conversion`C	WP_153369264.1//hypothetical protein	tr|A0A5N5XSR6|A0A5N5XSR6_9MOLU//Citrate_ly_lig domain-containing protein {ECO:0000259|SMART:SM00764} OS=Candidatus Phytoplasma sacchari ORFNames=F2B49_01840 {ECO:0000313|EMBL:KAB8122155.1} PE=4	GO:0008771//[citrate (pro-3S)-lyase] ligase activity`molecular_function	PF08218.14//Citrate_ly_lig`Citrate lyase ligase C-terminal domain	WP_153369264.1//hypothetical protein	TIGR00124.1//cit_ly_ligase`JCVI: [citrate (pro-3S)-lyase] ligase;TIGR00125.1//cyt_tran_rel`JCVI: adenylyltransferase/cytidyltransferase family protein;TIGR01510.1//coaD_prev_kdtB`JCVI: pantetheine-phosphate adenylyltransferase
SCWL1_00386	663	-	hypothetical protein	None	None	WP_153369266.1//hypothetical protein	tr|A0A5N5XS27|A0A5N5XS27_9MOLU//Uncharacterized protein {ECO:0000313|EMBL:KAB8122156.1} OS=Candidatus Phytoplasma sacchari ORFNames=F2B49_01845 {ECO:0000313|EMBL:KAB8122156.1} PE=4	GO:0016021//integral component of membrane`cellular_component	None	WP_153369266.1//hypothetical protein	None
SCWL1_00387	453	-	hypothetical protein	None	None	WP_153369268.1//hypothetical protein	tr|A0A5N5XWV8|A0A5N5XWV8_9MOLU//Uncharacterized protein {ECO:0000313|EMBL:KAB8122157.1} OS=Candidatus Phytoplasma sacchari ORFNames=F2B49_01850 {ECO:0000313|EMBL:KAB8122157.1} PE=4	GO:0016021//integral component of membrane`cellular_component	None	WP_153369268.1//hypothetical protein	None
SCWL1_00388	2631	dnaE2	Error-prone DNA polymerase	K02337//dnaE`DNA polymerase III subunit alpha [EC:2.7.7.7]	COG0587//DNA polymerase III, alpha subunit`Replication, recombination and repair`L	WP_153369270.1//PHP domain-containing protein	tr|A0A5N5XS86|A0A5N5XS86_9MOLU//DNA-directed DNA polymerase {ECO:0000256|ARBA:ARBA00012417} EC=2.7.7.7 {ECO:0000256|ARBA:ARBA00012417} OS=Candidatus Phytoplasma sacchari ORFNames=F2B49_01855 {ECO:0000313|EMBL:KAB8122158.1} PE=4	GO:0003887//DNA-directed DNA polymerase activity`molecular_function;GO:0008408//3'-5' exonuclease activity`molecular_function;GO:0006260//DNA replication`biological_process	PF02811.22//PHP`PHP domain;PF07733.15//DNA_pol3_alpha`Bacterial DNA polymerase III alpha NTPase domain;PF17657.4//DNA_pol3_finger`Bacterial DNA polymerase III alpha subunit finger domain;PF14579.9//HHH_6`Helix-hairpin-helix motif	WP_153369270.1//PHP domain-containing protein	TIGR00594.1//polc`JCVI: DNA polymerase III subunit alpha;TIGR00594.1//polc`JCVI: DNA polymerase III subunit alpha
SCWL1_00389	1497	lysS	Lysine--tRNA ligase	K04567//KARS, lysS`lysyl-tRNA synthetase, class II [EC:6.1.1.6]	COG1190//Lysyl-tRNA synthetase (class II)`Translation, ribosomal structure and biogenesis`J	WP_153369272.1//lysine--tRNA ligase	tr|A0A5N5XVW0|A0A5N5XVW0_9MOLU//Lysine--tRNA ligase {ECO:0000256|HAMAP-Rule:MF_00252} EC=6.1.1.6 {ECO:0000256|HAMAP-Rule:MF_00252} Lysyl-tRNA synthetase {ECO:0000256|HAMAP-Rule:MF_00252} Short=LysRS {ECO:0000256|HAMAP-Rule:MF_00252} OS=Candidatus Phytoplasma sacchari ORFNames=F2B49_01860 {ECO:0000313|EMBL:KAB8122159.1} PE=3	GO:0005737//cytoplasm`cellular_component;GO:0004824//lysine-tRNA ligase activity`molecular_function;GO:0006430//lysyl-tRNA aminoacylation`biological_process;GO:0000287//magnesium ion binding`molecular_function;GO:0003676//nucleic acid binding`molecular_function;GO:0005524//ATP binding`molecular_function	PF01336.28//tRNA_anti-codon`OB-fold nucleic acid binding domain;PF00152.23//tRNA-synt_2`tRNA synthetases class II (D, K and N)	WP_153369272.1//lysine--tRNA ligase	TIGR00499.1//lysS_bact`JCVI: lysine--tRNA ligase;TIGR00459.1//aspS_bact`JCVI: aspartate--tRNA ligase;TIGR00457.1//asnS`JCVI: asparagine--tRNA ligase;TIGR00458.1//aspS_nondisc`JCVI: aspartate--tRNA(Asn) ligase;TIGR00462.1//genX`JCVI: EF-P lysine aminoacylase GenX
SCWL1_00390	2175	pnp	Polyribonucleotide nucleotidyltransferase	K00962//pnp, PNPT1`polyribonucleotide nucleotidyltransferase [EC:2.7.7.8]	COG1185//Polyribonucleotide nucleotidyltransferase (polynucleotide phosphorylase)`Translation, ribosomal structure and biogenesis`J	WP_153369274.1//polyribonucleotide nucleotidyltransferase	tr|A0A5N5XS54|A0A5N5XS54_9MOLU//Polyribonucleotide nucleotidyltransferase {ECO:0000256|HAMAP-Rule:MF_01595} EC=2.7.7.8 {ECO:0000256|HAMAP-Rule:MF_01595} Polynucleotide phosphorylase {ECO:0000256|HAMAP-Rule:MF_01595} Short=PNPase {ECO:0000256|HAMAP-Rule:MF_01595} OS=Candidatus Phytoplasma sacchari ORFNames=F2B49_01870 {ECO:0000313|EMBL:KAB8122160.1} PE=3	GO:0005737//cytoplasm`cellular_component;GO:0000287//magnesium ion binding`molecular_function;GO:0004654//polyribonucleotide nucleotidyltransferase activity`molecular_function;GO:0003723//RNA binding`molecular_function;GO:0006402//mRNA catabolic process`biological_process;GO:0006396//RNA processing`biological_process	PF01138.24//RNase_PH`3' exoribonuclease family, domain 1;PF03725.18//RNase_PH_C`3' exoribonuclease family, domain 2;PF01138.24//RNase_PH`3' exoribonuclease family, domain 1;PF00575.26//S1`S1 RNA binding domain	WP_153369274.1//polyribonucleotide nucleotidyltransferase	TIGR03591.1//polynuc_phos`JCVI: polyribonucleotide nucleotidyltransferase;TIGR02696.1//pppGpp_PNP`JCVI: guanosine pentaphosphate synthetase I/polyribonucleotide nucleotidyltransferase (Provisional);TIGR02065.1//ECX1`JCVI: exosome complex exonuclease Rrp41
SCWL1_00391	1581	yidC	Membrane protein insertase YidC	K03217//yidC, spoIIIJ, OXA1, ccfA`YidC/Oxa1 family membrane protein insertase	COG0706//Membrane protein insertase Oxa1/YidC/SpoIIIJ`Cell wall/membrane/envelope biogenesis`M	WP_153369181.1//membrane protein insertase YidC	tr|A0A5N5XT47|A0A5N5XT47_9MOLU//Membrane protein insertase YidC {ECO:0000313|EMBL:KAB8122290.1} OS=Candidatus Phytoplasma sacchari ORFNames=F2B49_01595 {ECO:0000313|EMBL:KAB8122290.1} PE=3	GO:0015031//protein transport`biological_process;GO:0016021//integral component of membrane`cellular_component;GO:0032977//membrane insertase activity`molecular_function;GO:0005886//plasma membrane`cellular_component	PF02096.23//60KD_IMP`60Kd inner membrane protein	WP_153369181.1//membrane protein insertase YidC	TIGR03592.1//yidC_oxa1_cterm`JCVI: membrane protein insertase YidC
SCWL1_00392	339	rnpA	Ribonuclease P protein component	None	COG0594//RNase P protein component`Translation, ribosomal structure and biogenesis`J	WP_153369179.1//ribonuclease P protein component	tr|A0A5N5XS84|A0A5N5XS84_9MOLU//Ribonuclease P protein component {ECO:0000256|HAMAP-Rule:MF_00227} Short=RNase P protein {ECO:0000256|HAMAP-Rule:MF_00227} Short=RNaseP protein {ECO:0000256|HAMAP-Rule:MF_00227} EC=3.1.26.5 {ECO:0000256|HAMAP-Rule:MF_00227} Protein C5 {ECO:0000256|HAMAP-Rule:MF_00227} OS=Candidatus Phytoplasma sacchari ORFNames=F2B49_01590 {ECO:0000313|EMBL:KAB8122289.1} PE=3	GO:0000049//tRNA binding`molecular_function;GO:0004526//ribonuclease P activity`molecular_function;GO:0001682//tRNA 5'-leader removal`biological_process	PF00825.21//Ribonuclease_P`Ribonuclease P	WP_153369179.1//ribonuclease P protein component	TIGR00188.1//rnpA`JCVI: ribonuclease P protein component
SCWL1_00393	1074	ysdC	Putative aminopeptidase YsdC	None	COG1363//Putative aminopeptidase FrvX`Amino acid transport and metabolism`E;COG1363//Putative aminopeptidase FrvX`Carbohydrate transport and metabolism`G	WP_153369177.1//M42 family metallopeptidase	tr|A0A5N5XTE2|A0A5N5XTE2_9MOLU//M42 family metallopeptidase {ECO:0000313|EMBL:KAB8122288.1} OS=Candidatus Phytoplasma sacchari ORFNames=F2B49_01585 {ECO:0000313|EMBL:KAB8122288.1} PE=3	GO:0004177//aminopeptidase activity`molecular_function;GO:0046872//metal ion binding`molecular_function	PF05343.17//Peptidase_M42`M42 glutamyl aminopeptidase	WP_153369177.1//M42 family metallopeptidase	TIGR03107.1//glu_aminopep`JCVI: glutamyl aminopeptidase;TIGR03106.1//trio_M42_hydro`JCVI: osmoprotectant NAGGN system M42 family peptidase
SCWL1_00394	135	rpmH	50S ribosomal protein L34	K02914//RP-L34, MRPL34, rpmH`large subunit ribosomal protein L34	COG0230//Ribosomal protein L34`Translation, ribosomal structure and biogenesis`J	WP_153369175.1//50S ribosomal protein L34	tr|A0A5N5XV64|A0A5N5XV64_9MOLU//50S ribosomal protein L34 {ECO:0000256|ARBA:ARBA00021229, ECO:0000256|HAMAP-Rule:MF_00391} OS=Candidatus Phytoplasma sacchari ORFNames=F2B49_01580 {ECO:0000313|EMBL:KAB8122287.1} PE=3	GO:0003735//structural constituent of ribosome`molecular_function;GO:0005840//ribosome`cellular_component;GO:0006412//translation`biological_process	PF00468.20//Ribosomal_L34`Ribosomal protein L34	WP_153369175.1//50S ribosomal protein L34	TIGR01030.1//rpmH_bact`JCVI: 50S ribosomal protein L34
SCWL1_00395	585	-	hypothetical protein	None	None	WP_153369174.1//hypothetical protein	tr|A0A5N5XSA2|A0A5N5XSA2_9MOLU//Uncharacterized protein {ECO:0000313|EMBL:KAB8122286.1} OS=Candidatus Phytoplasma sacchari ORFNames=F2B49_01575 {ECO:0000313|EMBL:KAB8122286.1} PE=4	GO:0016021//integral component of membrane`cellular_component	None	WP_153369174.1//hypothetical protein	None
SCWL1_00396	663	rplT	50S ribosomal protein L20	K02887//RP-L20, MRPL20, rplT`large subunit ribosomal protein L20	COG0292//Ribosomal protein L20`Translation, ribosomal structure and biogenesis`J	WP_153369172.1//50S ribosomal protein L20	tr|A0A5N5XW09|A0A5N5XW09_9MOLU//50S ribosomal protein L20 {ECO:0000256|HAMAP-Rule:MF_00382, ECO:0000256|RuleBase:RU000560} OS=Candidatus Phytoplasma sacchari ORFNames=F2B49_01570 {ECO:0000313|EMBL:KAB8122285.1} PE=3	GO:0005737//cytoplasm`cellular_component;GO:0005840//ribosome`cellular_component;GO:0019843//rRNA binding`molecular_function;GO:0003735//structural constituent of ribosome`molecular_function;GO:0006353//DNA-templated transcription, termination`biological_process;GO:0006412//translation`biological_process;GO:0000027//ribosomal large subunit assembly`biological_process	PF00453.21//Ribosomal_L20`Ribosomal protein L20;PF07498.15//Rho_N`Rho termination factor, N-terminal domain	WP_153369172.1//50S ribosomal protein L20	TIGR01032.1//rplT_bact`JCVI: 50S ribosomal protein L20
SCWL1_00397	195	rpmI	50S ribosomal protein L35	K02916//RP-L35, MRPL35, rpmI`large subunit ribosomal protein L35	COG0291//Ribosomal protein L35`Translation, ribosomal structure and biogenesis`J	WP_153369187.1//50S ribosomal protein L35	tr|A0A5N5XX18|A0A5N5XX18_9MOLU//50S ribosomal protein L35 {ECO:0000256|HAMAP-Rule:MF_00514, ECO:0000256|RuleBase:RU000568} OS=Candidatus Phytoplasma sacchari ORFNames=F2B49_01565 {ECO:0000313|EMBL:KAB8122293.1} PE=3	GO:0003735//structural constituent of ribosome`molecular_function;GO:0005840//ribosome`cellular_component;GO:0006412//translation`biological_process	PF01632.22//Ribosomal_L35p`Ribosomal protein L35	WP_153369187.1//50S ribosomal protein L35	TIGR00001.1//rpmI_bact`JCVI: 50S ribosomal protein L35
SCWL1_00398	429	infC	Translation initiation factor IF-3	None	COG0290//Translation initiation factor IF-3`Translation, ribosomal structure and biogenesis`J	WP_153369170.1//translation initiation factor IF-3	tr|A0A5N5XSD6|A0A5N5XSD6_9MOLU//Translation initiation factor IF-3 {ECO:0000256|HAMAP-Rule:MF_00080} OS=Candidatus Phytoplasma sacchari ORFNames=F2B49_01560 {ECO:0000313|EMBL:KAB8122284.1} PE=3	GO:0005737//cytoplasm`cellular_component;GO:0003743//translation initiation factor activity`molecular_function	PF05198.19//IF3_N`Translation initiation factor IF-3, N-terminal domain;PF00707.25//IF3_C`Translation initiation factor IF-3, C-terminal domain	WP_153369170.1//translation initiation factor IF-3	TIGR00168.2//infC`JCVI: translation initiation factor IF-3
SCWL1_00399	447	osmC	OsmC family protein	None	COG1764//Organic hydroperoxide reductase OsmC/OhrA`Defense mechanisms`V	WP_194284649.1//OsmC family protein	tr|A0A5N5XX08|A0A5N5XX08_9MOLU//Uncharacterized protein {ECO:0000313|EMBL:KAB8122283.1} OS=Candidatus Phytoplasma sacchari ORFNames=F2B49_01555 {ECO:0000313|EMBL:KAB8122283.1} PE=4	None	PF02566.22//OsmC`OsmC-like protein	WP_194284649.1//OsmC family protein	TIGR03561.1//organ_hyd_perox`JCVI: Ohr family peroxiredoxin
SCWL1_00400	357	-	hypothetical protein	None	None	WP_153369166.1//hypothetical protein	tr|A0A5N5XS79|A0A5N5XS79_9MOLU//Uncharacterized protein {ECO:0000313|EMBL:KAB8122282.1} OS=Candidatus Phytoplasma sacchari ORFNames=F2B49_01550 {ECO:0000313|EMBL:KAB8122282.1} PE=4	GO:0016021//integral component of membrane`cellular_component	None	WP_153369166.1//hypothetical protein	None
SCWL1_00401	207	yneF	YneF family protein	None	COG3763//Uncharacterized conserved protein YneF, UPF0154 family`Function unknown`S	WP_153369164.1//YneF family protein	tr|A0A5N5XSW1|A0A5N5XSW1_9MOLU//YneF family protein {ECO:0000313|EMBL:KAB8122281.1} OS=Candidatus Phytoplasma sacchari ORFNames=F2B49_01545 {ECO:0000313|EMBL:KAB8122281.1} PE=3	GO:0016021//integral component of membrane`cellular_component	PF03672.16//UPF0154`Uncharacterised protein family (UPF0154)	WP_153369164.1//YneF family protein	None
SCWL1_00402	507	rsmD	Ribosomal RNA small subunit methyltransferase D	None	COG0742//16S rRNA G966 N2-methylase RsmD`Translation, ribosomal structure and biogenesis`J	WP_153369162.1//16S rRNA (guanine(966)-N(2))-methyltransferase RsmD	tr|A0A5N5XT36|A0A5N5XT36_9MOLU//16S rRNA (Guanine(966)-N(2))-methyltransferase RsmD {ECO:0000313|EMBL:KAB8122280.1} EC=2.1.1.171 {ECO:0000313|EMBL:KAB8122280.1} OS=Candidatus Phytoplasma sacchari ORFNames=F2B49_01540 {ECO:0000313|EMBL:KAB8122280.1} PE=4	GO:0052913//16S rRNA (guanine(966)-N(2))-methyltransferase activity`molecular_function;GO:0003676//nucleic acid binding`molecular_function	PF03602.18//Cons_hypoth95`Conserved hypothetical protein 95;PF05175.17//MTS`Methyltransferase small domain;PF13847.9//Methyltransf_31`Methyltransferase domain	WP_153369162.1//16S rRNA (guanine(966)-N(2))-methyltransferase RsmD	TIGR00095.1//TIGR00095`JCVI: 16S rRNA (guanine(966)-N(2))-methyltransferase RsmD;TIGR00537.1//hemK_rel_arch`JCVI: putative methylase (Provisional)
SCWL1_00403	558	ypeG	YqeG family HAD IIIA-type phosphatase	None	COG2179//Predicted phosphohydrolase YqeG, HAD superfamily`General function prediction only`R	WP_153369185.1//YqeG family HAD IIIA-type phosphatase	tr|A0A5N5XS90|A0A5N5XS90_9MOLU//YqeG family HAD IIIA-type phosphatase {ECO:0000313|EMBL:KAB8122292.1} OS=Candidatus Phytoplasma sacchari ORFNames=F2B49_01535 {ECO:0000313|EMBL:KAB8122292.1} PE=4	GO:0008962//phosphatidylglycerophosphatase activity`molecular_function	PF09419.13//PGP_phosphatase`Mitochondrial PGP phosphatase	WP_153369185.1//YqeG family HAD IIIA-type phosphatase	TIGR01668.1//YqeG_hyp_ppase`JCVI: YqeG family HAD IIIA-type phosphatase;TIGR01662.1//HAD-SF-IIIA`JCVI: HAD-IIIA family hydrolase;TIGR02253.1//CTE7`JCVI: TIGR02253 family HAD-type hydrolase
SCWL1_00404	474	greA	Transcription elongation factor GreA	None	COG0782//Transcription elongation factor, GreA/GreB family`Transcription`K	WP_153369160.1//transcription elongation factor GreA	tr|A0A5N5XS81|A0A5N5XS81_9MOLU//Transcription elongation factor GreA {ECO:0000256|HAMAP-Rule:MF_00105, ECO:0000256|RuleBase:RU000556} Transcript cleavage factor GreA {ECO:0000256|HAMAP-Rule:MF_00105} OS=Candidatus Phytoplasma sacchari ORFNames=F2B49_01530 {ECO:0000313|EMBL:KAB8122279.1} PE=3	GO:0032784//regulation of DNA-templated transcription, elongation`biological_process;GO:0003746//translation elongation factor activity`molecular_function;GO:0070063//RNA polymerase binding`molecular_function;GO:0003677//DNA binding`molecular_function	PF03449.18//GreA_GreB_N`Transcription elongation factor, N-terminal;PF01272.22//GreA_GreB`Transcription elongation factor, GreA/GreB, C-term	WP_153369160.1//transcription elongation factor GreA	TIGR01462.1//greA`JCVI: transcription elongation factor GreA;TIGR01461.1//greB`JCVI: transcription elongation factor GreB
SCWL1_00405	573	trmR	tRNA 5-hydroxyuridine methyltransferase	None	COG4122//tRNA 5-hydroxyU34 O-methylase TrmR/YrrM`Translation, ribosomal structure and biogenesis`J	WP_153369158.1//hypothetical protein	tr|A0A5N5XTD5|A0A5N5XTD5_9MOLU//Uncharacterized protein {ECO:0000313|EMBL:KAB8122278.1} OS=Candidatus Phytoplasma sacchari ORFNames=F2B49_01525 {ECO:0000313|EMBL:KAB8122278.1} PE=4	GO:0008171//O-methyltransferase activity`molecular_function;GO:0032259//methylation`biological_process	PF01596.20//Methyltransf_3`O-methyltransferase	WP_153369158.1//hypothetical protein	None
SCWL1_00406	438	yrrK	Putative pre-16S rRNA nuclease	None	COG0816//YqgF/RuvX protein, pre-16S rRNA maturation RNase/Holliday junction resolvase/anti-termination factor`Translation, ribosomal structure and biogenesis`J;COG0816//YqgF/RuvX protein, pre-16S rRNA maturation RNase/Holliday junction resolvase/anti-termination factor`Replication, recombination and repair`L	WP_194284648.1//Holliday junction resolvase RuvX	tr|A0A5N5XSX1|A0A5N5XSX1_9MOLU//Putative pre-16S rRNA nuclease {ECO:0000256|HAMAP-Rule:MF_00651} EC=3.1.-.- {ECO:0000256|HAMAP-Rule:MF_00651} OS=Candidatus Phytoplasma sacchari ORFNames=F2B49_01520 {ECO:0000313|EMBL:KAB8122291.1} PE=3	GO:0005737//cytoplasm`cellular_component;GO:0004518//nuclease activity`molecular_function;GO:0000967//rRNA 5'-end processing`biological_process	PF03652.18//RuvX`Holliday junction resolvase	WP_194284648.1//Holliday junction resolvase RuvX	TIGR00250.1//RNAse_H_YqgF`JCVI: Holliday junction resolvase RuvX
SCWL1_00407	2673	alaS	Alanine--tRNA ligase	K01872//AARS, alaS`alanyl-tRNA synthetase [EC:6.1.1.7]	COG0013//Alanyl-tRNA synthetase`Translation, ribosomal structure and biogenesis`J	WP_153369157.1//alanine--tRNA ligase	tr|A0A5N5XV56|A0A5N5XV56_9MOLU//Alanine--tRNA ligase {ECO:0000256|HAMAP-Rule:MF_00036} EC=6.1.1.7 {ECO:0000256|HAMAP-Rule:MF_00036} Alanyl-tRNA synthetase {ECO:0000256|HAMAP-Rule:MF_00036} Short=AlaRS {ECO:0000256|HAMAP-Rule:MF_00036} OS=Candidatus Phytoplasma sacchari ORFNames=F2B49_01515 {ECO:0000313|EMBL:KAB8122277.1} PE=3	GO:0005737//cytoplasm`cellular_component;GO:0004813//alanine-tRNA ligase activity`molecular_function;GO:0000049//tRNA binding`molecular_function;GO:0008270//zinc ion binding`molecular_function;GO:0006419//alanyl-tRNA aminoacylation`biological_process;GO:0005524//ATP binding`molecular_function	PF01411.22//tRNA-synt_2c`tRNA synthetases class II (A);PF07973.17//tRNA_SAD`Threonyl and Alanyl tRNA synthetase second additional domain;PF02272.22//DHHA1`DHHA1 domain	WP_153369157.1//alanine--tRNA ligase	TIGR00344.1//alaS`JCVI: alanine--tRNA ligase;TIGR03683.1//A-tRNA_syn_arch`JCVI: alanine--tRNA ligase
SCWL1_00408	186	rpmF	50S ribosomal protein L32	K02911//RP-L32, MRPL32, rpmF`large subunit ribosomal protein L32	COG0333//Ribosomal protein L32`Translation, ribosomal structure and biogenesis`J	WP_153369155.1//50S ribosomal protein L32	tr|A0A5N5XS92|A0A5N5XS92_9MOLU//50S ribosomal protein L32 {ECO:0000256|HAMAP-Rule:MF_00340} OS=Candidatus Phytoplasma sacchari ORFNames=F2B49_01510 {ECO:0000313|EMBL:KAB8122276.1} PE=3	GO:0003735//structural constituent of ribosome`molecular_function;GO:0015934//large ribosomal subunit`cellular_component;GO:0006412//translation`biological_process	PF01783.26//Ribosomal_L32p`Ribosomal L32p protein family	WP_153369155.1//50S ribosomal protein L32	TIGR01031.1//rpmF_bact`JCVI: 50S ribosomal protein L32
SCWL1_00409	201	-	hypothetical protein	None	None	None	None	None	None	None	None
SCWL1_00410	153	-	hypothetical protein	None	COG2384//tRNA A22 N1-methylase`Translation, ribosomal structure and biogenesis`J	WP_194284636.1//SAM-dependent methyltransferase, partial	tr|A0A5N5XTU0|A0A5N5XTU0_9MOLU//SAM-dependent methyltransferase {ECO:0000313|EMBL:KAB8122760.1} Fragment OS=Candidatus Phytoplasma sacchari ORFNames=F2B49_00475 {ECO:0000313|EMBL:KAB8122760.1} PE=4	GO:0008168//methyltransferase activity`molecular_function;GO:0032259//methylation`biological_process	None	WP_194284636.1//SAM-dependent methyltransferase, partial	None
SCWL1_00411	1326	sigA	RNA polymerase sigma factor SigA	K03086//rpoD`RNA polymerase primary sigma factor	COG0568//DNA-directed RNA polymerase, sigma subunit (sigma70/sigma32)`Transcription`K	WP_194284637.1//sigma-70 family RNA polymerase sigma factor	tr|A0A5N5XWJ7|A0A5N5XWJ7_9MOLU//RNA polymerase sigma factor {ECO:0000256|RuleBase:RU362124} OS=Candidatus Phytoplasma sacchari ORFNames=F2B49_00480 {ECO:0000313|EMBL:KAB8122797.1} PE=3	GO:0016987//sigma factor activity`molecular_function;GO:0006352//DNA-templated transcription, initiation`biological_process;GO:0003677//DNA binding`molecular_function	PF00140.23//Sigma70_r1_2`Sigma-70 factor, region 1.2;PF04542.17//Sigma70_r2`Sigma-70 region 2;PF04539.19//Sigma70_r3`Sigma-70 region 3;PF04545.19//Sigma70_r4`Sigma-70, region 4	WP_194284637.1//sigma-70 family RNA polymerase sigma factor	TIGR02997.1//Sig70-cyanoRpoD`JCVI: RNA polymerase sigma factor, RpoD/SigA family;TIGR02394.1//rpoS_proteo`JCVI: RNA polymerase sigma factor RpoS;TIGR02941.1//Sigma_B`JCVI: RNA polymerase sigma factor SigB;TIGR02850.1//spore_sigG`JCVI: RNA polymerase sporulation sigma factor SigG;TIGR02392.1//rpoH_proteo`JCVI: RNA polymerase sigma factor RpoH;TIGR02835.1//spore_sigmaE`JCVI: RNA polymerase sporulat…
SCWL1_00412	1980	dnaG_3	DNA primase	K02316//dnaG`DNA primase [EC:2.7.7.101]	COG0358//DNA primase (bacterial type)`Replication, recombination and repair`L	KAB8122761.1//DNA primase	tr|A0A5N5XSN7|A0A5N5XSN7_9MOLU//DNA primase {ECO:0000256|HAMAP-Rule:MF_00974} EC=2.7.7.101 {ECO:0000256|HAMAP-Rule:MF_00974} OS=Candidatus Phytoplasma sacchari ORFNames=F2B49_00485 {ECO:0000313|EMBL:KAB8122761.1} PE=3	GO:0003677//DNA binding`molecular_function;GO:0008270//zinc ion binding`molecular_function;GO:0003896//DNA primase activity`molecular_function;GO:1990077//primosome complex`cellular_component	PF01807.23//zf-CHC2`CHC2 zinc finger;PF08275.14//Toprim_N`DNA primase catalytic core, N-terminal domain;PF13662.9//Toprim_4`Toprim domain;PF13155.9//Toprim_2`Toprim-like	WP_194284638.1//CHC2 zinc finger domain-containing protein	TIGR01391.1//dnaG`JCVI: DNA primase;TIGR00646.1//MG010`JCVI: DNA primase-like protein
SCWL1_00413	1359	glyQS	Glycine--tRNA ligase	K01880//GARS, glyS1`glycyl-tRNA synthetase [EC:6.1.1.14]	COG0423//Glycyl-tRNA synthetase, class II`Translation, ribosomal structure and biogenesis`J	WP_153368778.1//glycine--tRNA ligase	tr|A0A5N5XTJ6|A0A5N5XTJ6_9MOLU//Glycine--tRNA ligase {ECO:0000256|ARBA:ARBA00012829} EC=6.1.1.14 {ECO:0000256|ARBA:ARBA00012829} OS=Candidatus Phytoplasma sacchari ORFNames=F2B49_00490 {ECO:0000313|EMBL:KAB8122762.1} PE=3	GO:0005737//cytoplasm`cellular_component;GO:0006426//glycyl-tRNA aminoacylation`biological_process;GO:0004820//glycine-tRNA ligase activity`molecular_function;GO:0005524//ATP binding`molecular_function	PF00587.28//tRNA-synt_2b`tRNA synthetase class II core domain (G, H, P, S and T);PF03129.23//HGTP_anticodon`Anticodon binding domain	WP_153368778.1//glycine--tRNA ligase	TIGR00389.1//glyS_dimeric`JCVI: glycine--tRNA ligase
SCWL1_00414	846	era	GTPase Era	None	COG1159//GTPase Era, involved in 16S rRNA processing`Translation, ribosomal structure and biogenesis`J	WP_194284639.1//GTPase Era	tr|A0A5N5XTB0|A0A5N5XTB0_9MOLU//GTPase Era {ECO:0000256|ARBA:ARBA00020484, ECO:0000256|HAMAP-Rule:MF_00367} OS=Candidatus Phytoplasma sacchari ORFNames=F2B49_00495 {ECO:0000313|EMBL:KAB8122763.1} PE=3	GO:0005737//cytoplasm`cellular_component;GO:0070181//small ribosomal subunit rRNA binding`molecular_function;GO:0042274//ribosomal small subunit biogenesis`biological_process;GO:0003924//GTPase activity`molecular_function;GO:0005886//plasma membrane`cellular_component;GO:0005525//GTP binding`molecular_function	PF01926.26//MMR_HSR1`50S ribosome-binding GTPase;PF02421.21//FeoB_N`Ferrous iron transport protein B;PF07650.20//KH_2`KH domain	WP_194284639.1//GTPase Era	TIGR00231.1//small_GTP`JCVI: GTP-binding protein;TIGR00436.1//era`JCVI: GTPase Era;TIGR03598.1//GTPase_YsxC`JCVI: ribosome biogenesis GTP-binding protein YihA/YsxC;TIGR02729.1//Obg_CgtA`JCVI: Obg family GTPase CgtA;TIGR03918.1//GTP_HydF`JCVI: [FeFe] hydrogenase H-cluster maturation GTPase HydF;TIGR03594.1//GTPase_EngA`JCVI: ribosome biogenesis GTPase Der;TIGR00437.1//feoB`JCVI: ferrous iron trans…
SCWL1_00415	402	ybeY	Endoribonuclease YbeY	None	COG0319//ssRNA-specific RNase YbeY, 16S rRNA maturation enzyme`Translation, ribosomal structure and biogenesis`J	WP_153368784.1//rRNA maturation RNase YbeY	tr|A0A5N5XSN8|A0A5N5XSN8_9MOLU//Endoribonuclease YbeY {ECO:0000256|HAMAP-Rule:MF_00009} EC=3.1.-.- {ECO:0000256|HAMAP-Rule:MF_00009} OS=Candidatus Phytoplasma sacchari ORFNames=F2B49_00500 {ECO:0000313|EMBL:KAB8122764.1} PE=3	GO:0005737//cytoplasm`cellular_component;GO:0004222//metalloendopeptidase activity`molecular_function;GO:0004521//endoribonuclease activity`molecular_function;GO:0008270//zinc ion binding`molecular_function;GO:0006364//rRNA processing`biological_process	PF02130.20//YbeY`Endoribonuclease YbeY	WP_153368784.1//rRNA maturation RNase YbeY	TIGR00043.2//TIGR00043`JCVI: rRNA maturation RNase YbeY
SCWL1_00416	210	rpsU	30S ribosomal protein S21	K02970//RP-S21, MRPS21, rpsU`small subunit ribosomal protein S21	COG0828//Ribosomal protein S21`Translation, ribosomal structure and biogenesis`J	WP_153368861.1//30S ribosomal protein S21	tr|A0A5N5XST3|A0A5N5XST3_9MOLU//30S ribosomal protein S21 {ECO:0000256|HAMAP-Rule:MF_00358, ECO:0000256|RuleBase:RU000667} OS=Candidatus Phytoplasma sacchari ORFNames=F2B49_00505 {ECO:0000313|EMBL:KAB8122798.1} PE=3	GO:0003735//structural constituent of ribosome`molecular_function;GO:0005840//ribosome`cellular_component;GO:0006412//translation`biological_process	PF01165.23//Ribosomal_S21`Ribosomal protein S21	WP_153368861.1//30S ribosomal protein S21	TIGR00030.1//S21p`JCVI: 30S ribosomal protein S21
SCWL1_00417	234	-	hypothetical protein	None	None	WP_066540069.1//hypothetical protein	tr|A0A139JQT7|A0A139JQT7_9MOLU//Putative membrane protein {ECO:0000313|EMBL:KXT29332.1} OS=Candidatus Phytoplasma oryzae {ECO:0000313|EMBL:RAM57886.1} PE=4	GO:0016021//integral component of membrane`cellular_component	None	WP_066540069.1//hypothetical protein	None
SCWL1_00418	2373	lon1	Lon protease 1	K01338//lon`ATP-dependent Lon protease [EC:3.4.21.53]	COG0466//ATP-dependent Lon protease, bacterial type`Posttranslational modification, protein turnover, chaperones`O	WP_153368863.1//endopeptidase La	tr|A0A5N5XVR0|A0A5N5XVR0_9MOLU//Lon protease {ECO:0000256|PIRNR:PIRNR001174} EC=3.4.21.53 {ECO:0000256|PIRNR:PIRNR001174} OS=Candidatus Phytoplasma sacchari ORFNames=F2B49_00510 {ECO:0000313|EMBL:KAB8122799.1} PE=3	GO:0005737//cytoplasm`cellular_component;GO:0004176//ATP-dependent peptidase activity`molecular_function;GO:0004252//serine-type endopeptidase activity`molecular_function;GO:0030163//protein catabolic process`biological_process;GO:0016887//ATP hydrolysis activity`molecular_function;GO:0005524//ATP binding`molecular_function	PF02190.19//LON_substr_bdg`ATP-dependent protease La (LON) substrate-binding domain;PF07728.17//AAA_5`AAA domain (dynein-related subfamily);PF00004.32//AAA`ATPase family associated with various cellular activities (AAA);PF05362.16//Lon_C`Lon protease (S16) C-terminal proteolytic domain;PF13541.9//ChlI`Subunit ChlI of Mg-chelatase	WP_153368863.1//endopeptidase La	TIGR00763.1//lon`JCVI: endopeptidase La;TIGR00635.1//ruvB`JCVI: Holliday junction branch migration DNA helicase RuvB;TIGR02902.1//spore_lonB`JCVI: ATP-dependent protease LonB
SCWL1_00419	1299	tig	Trigger factor	None	COG0544//FKBP-type peptidyl-prolyl cis-trans isomerase (trigger factor)`Posttranslational modification, protein turnover, chaperones`O	WP_194284640.1//trigger factor	tr|A0A5N5XXG4|A0A5N5XXG4_9MOLU//Trigger factor {ECO:0000256|HAMAP-Rule:MF_00303, ECO:0000256|RuleBase:RU003914} Short=TF {ECO:0000256|HAMAP-Rule:MF_00303} EC=5.2.1.8 {ECO:0000256|HAMAP-Rule:MF_00303} PPIase {ECO:0000256|HAMAP-Rule:MF_00303} OS=Candidatus Phytoplasma sacchari ORFNames=F2B49_00515 {ECO:0000313|EMBL:KAB8122765.1} PE=3	GO:0005737//cytoplasm`cellular_component;GO:0006457//protein folding`biological_process;GO:0051301//cell division`biological_process;GO:0003755//peptidyl-prolyl cis-trans isomerase activity`molecular_function;GO:0015031//protein transport`biological_process;GO:0007049//cell cycle`biological_process	PF05697.16//Trigger_N`Bacterial trigger factor protein (TF);PF00254.31//FKBP_C`FKBP-type peptidyl-prolyl cis-trans isomerase;PF05698.17//Trigger_C`Bacterial trigger factor protein (TF) C-terminus	WP_194284640.1//trigger factor	TIGR00115.1//tig`JCVI: trigger factor
SCWL1_00420	1908	gyrB	DNA gyrase subunit B	None	COG0187//DNA gyrase/topoisomerase IV, subunit B`Replication, recombination and repair`L	WP_153368790.1//DNA topoisomerase (ATP-hydrolyzing) subunit B	tr|A0A5N5XSU7|A0A5N5XSU7_9MOLU//DNA gyrase subunit B {ECO:0000256|HAMAP-Rule:MF_01898} EC=5.6.2.2 {ECO:0000256|HAMAP-Rule:MF_01898} OS=Candidatus Phytoplasma sacchari ORFNames=F2B49_00520 {ECO:0000313|EMBL:KAB8122766.1} PE=3	GO:0005737//cytoplasm`cellular_component;GO:0006265//DNA topological change`biological_process;GO:0006261//DNA-dependent DNA replication`biological_process;GO:0003677//DNA binding`molecular_function;GO:0046872//metal ion binding`molecular_function;GO:0005694//chromosome`cellular_component;GO:0003918//DNA topoisomerase type II (double strand cut, ATP-hydrolyzing) activity`molecular_function;GO:000…	PF02518.29//HATPase_c`Histidine kinase-, DNA gyrase B-, and HSP90-like ATPase;PF00204.28//DNA_gyraseB`DNA gyrase B;PF01751.25//Toprim`Toprim domain;PF00986.24//DNA_gyraseB_C`DNA gyrase B subunit, carboxyl terminus	WP_153368790.1//DNA topoisomerase (ATP-hydrolyzing) subunit B	TIGR01055.1//parE_Gneg`JCVI: DNA topoisomerase IV subunit B;TIGR01058.1//parE_Gpos`JCVI: DNA topoisomerase IV subunit B;TIGR01059.1//gyrB`JCVI: DNA topoisomerase (ATP-hydrolyzing) subunit B
SCWL1_00421	2532	gyrA	DNA gyrase subunit A	None	COG0188//DNA gyrase/topoisomerase IV, subunit A`Replication, recombination and repair`L	WP_153368793.1//DNA gyrase subunit A	tr|A0A5N5XWG8|A0A5N5XWG8_9MOLU//DNA gyrase subunit A {ECO:0000256|HAMAP-Rule:MF_01897} EC=5.6.2.2 {ECO:0000256|HAMAP-Rule:MF_01897} OS=Candidatus Phytoplasma sacchari ORFNames=F2B49_00525 {ECO:0000313|EMBL:KAB8122767.1} PE=3	GO:0005737//cytoplasm`cellular_component;GO:0034335//DNA negative supercoiling activity`molecular_function;GO:0006265//DNA topological change`biological_process;GO:0006261//DNA-dependent DNA replication`biological_process;GO:0003677//DNA binding`molecular_function;GO:0005694//chromosome`cellular_component;GO:0005524//ATP binding`molecular_function	PF00521.23//DNA_topoisoIV`DNA gyrase/topoisomerase IV, subunit A;PF03989.16//DNA_gyraseA_C`DNA gyrase C-terminal domain, beta-propeller;PF03989.16//DNA_gyraseA_C`DNA gyrase C-terminal domain, beta-propeller;PF03989.16//DNA_gyraseA_C`DNA gyrase C-terminal domain, beta-propeller;PF03989.16//DNA_gyraseA_C`DNA gyrase C-terminal domain, beta-propeller;PF03989.16//DNA_gyraseA_C`DNA gyrase C-terminal do…	WP_153368793.1//DNA gyrase subunit A	TIGR01062.1//parC_Gneg`JCVI: DNA topoisomerase IV subunit A;TIGR01063.1//gyrA`JCVI: DNA topoisomerase (ATP-hydrolyzing) subunit A;TIGR01061.1//parC_Gpos`JCVI: DNA topoisomerase IV subunit A
SCWL1_00422	480	-	hypothetical protein	None	COG0802//tRNA A37 threonylcarbamoyladenosine biosynthesis protein TsaE`Translation, ribosomal structure and biogenesis`J	WP_153368797.1//tRNA (adenosine(37)-N6)-threonylcarbamoyltransferase complex ATPase subunit type 1 TsaE	tr|A0A5N5XSQ5|A0A5N5XSQ5_9MOLU//t(6)A37 threonylcarbamoyladenosine biosynthesis protein TsaE {ECO:0000256|ARBA:ARBA00018986} tRNA threonylcarbamoyladenosine biosynthesis protein TsaE {ECO:0000256|ARBA:ARBA00019010} OS=Candidatus Phytoplasma sacchari ORFNames=F2B49_00530 {ECO:0000313|EMBL:KAB8122768.1} PE=3	GO:0005737//cytoplasm`cellular_component;GO:0016740//transferase activity`molecular_function;GO:0002949//tRNA threonylcarbamoyladenosine modification`biological_process	PF02367.20//TsaE`Threonylcarbamoyl adenosine biosynthesis protein TsaE	WP_153368797.1//tRNA (adenosine(37)-N6)-threonylcarbamoyltransferase complex ATPase subunit type 1 TsaE	TIGR00150.1//T6A_YjeE`JCVI: tRNA (adenosine(37)-N6)-threonylcarbamoyltransferase complex ATPase subunit type 1 TsaE
SCWL1_00423	636	-	hypothetical protein	None	COG1214//tRNA A37 threonylcarbamoyladenosine modification protein TsaB`Translation, ribosomal structure and biogenesis`J	WP_153368865.1//tRNA (adenosine(37)-N6)-threonylcarbamoyltransferase complex dimerization subunit type 1 TsaB	tr|A0A5N5XTX8|A0A5N5XTX8_9MOLU//tRNA (Adenosine(37)-N6)-threonylcarbamoyltransferase complex dimerization subunit type 1 TsaB {ECO:0000313|EMBL:KAB8122800.1} OS=Candidatus Phytoplasma sacchari ORFNames=F2B49_00535 {ECO:0000313|EMBL:KAB8122800.1} PE=4	GO:0016021//integral component of membrane`cellular_component;GO:0002949//tRNA threonylcarbamoyladenosine modification`biological_process;GO:0016740//transferase activity`molecular_function	None	WP_153368865.1//tRNA (adenosine(37)-N6)-threonylcarbamoyltransferase complex dimerization subunit type 1 TsaB	TIGR03725.1//T6A_YeaZ`JCVI: tRNA (adenosine(37)-N6)-threonylcarbamoyltransferase complex dimerization subunit type 1 TsaB
SCWL1_00424	996	tsaD	tRNA N6-adenosine threonylcarbamoyltransferase	None	COG0533//tRNA A37 threonylcarbamoyltransferase TsaD`Translation, ribosomal structure and biogenesis`J	WP_153368801.1//tRNA (adenosine(37)-N6)-threonylcarbamoyltransferase complex transferase subunit TsaD	tr|A0A5N5XVN3|A0A5N5XVN3_9MOLU//tRNA N6-adenosine threonylcarbamoyltransferase {ECO:0000256|HAMAP-Rule:MF_01445} EC=2.3.1.234 {ECO:0000256|HAMAP-Rule:MF_01445} N6-L-threonylcarbamoyladenine synthase {ECO:0000256|HAMAP-Rule:MF_01445} Short=t(6)A synthase {ECO:0000256|HAMAP-Rule:MF_01445} t(6)A37 threonylcarbamoyladenosine biosynthesis protein TsaD {ECO:0000256|HAMAP-Rule:MF_01445} tRNA threonylcar…	GO:0005737//cytoplasm`cellular_component;GO:0005506//iron ion binding`molecular_function;GO:0002949//tRNA threonylcarbamoyladenosine modification`biological_process;GO:0061711//N(6)-L-threonylcarbamoyladenine synthase activity`molecular_function	PF00814.28//TsaD`tRNA N6-adenosine threonylcarbamoyltransferase	WP_153368801.1//tRNA (adenosine(37)-N6)-threonylcarbamoyltransferase complex transferase subunit TsaD	TIGR03725.1//T6A_YeaZ`JCVI: tRNA (adenosine(37)-N6)-threonylcarbamoyltransferase complex dimerization subunit type 1 TsaB;TIGR03723.1//T6A_TsaD_YgjD`JCVI: tRNA (adenosine(37)-N6)-threonylcarbamoyltransferase complex transferase subunit TsaD;TIGR03722.1//arch_KAE1`JCVI: N(6)-L-threonylcarbamoyladenine synthase Kae1;TIGR00329.1//gcp_kae1`JCVI: tRNA (adenosine(37)-N6)-threonylcarbamoyltransferase co…
SCWL1_00425	1614	glnS	Glutamine--tRNA ligase	K01886//QARS, glnS`glutaminyl-tRNA synthetase [EC:6.1.1.18]	COG0008//Glutamyl- or glutaminyl-tRNA synthetase`Translation, ribosomal structure and biogenesis`J	WP_153368867.1//glutamine--tRNA ligase	tr|A0A5N5XSS6|A0A5N5XSS6_9MOLU//Glutamine--tRNA ligase {ECO:0000256|ARBA:ARBA00012836} EC=6.1.1.18 {ECO:0000256|ARBA:ARBA00012836} OS=Candidatus Phytoplasma sacchari ORFNames=F2B49_00545 {ECO:0000313|EMBL:KAB8122801.1} PE=3	GO:0005737//cytoplasm`cellular_component;GO:0004819//glutamine-tRNA ligase activity`molecular_function;GO:0006425//glutaminyl-tRNA aminoacylation`biological_process;GO:0005524//ATP binding`molecular_function	PF00749.24//tRNA-synt_1c`tRNA synthetases class I (E and Q), catalytic domain;PF03950.21//tRNA-synt_1c_C`tRNA synthetases class I (E and Q), anti-codon binding domain	WP_153368867.1//glutamine--tRNA ligase	TIGR00463.1//gltX_arch`JCVI: glutamate--tRNA ligase;TIGR00464.1//gltX_bact`JCVI: glutamate--tRNA ligase;TIGR03838.1//queuosine_YadB`JCVI: tRNA glutamyl-Q(34) synthetase GluQRS;TIGR00440.1//glnS`JCVI: glutamine--tRNA ligase
SCWL1_00426	1080	-	hypothetical protein	None	COG4487//Uncharacterized conserved protein, contains DUF2130 domain`Function unknown`S	WP_153368804.1//DUF2130 domain-containing protein	tr|A0A5N5XTV3|A0A5N5XTV3_9MOLU//DUF2130 domain-containing protein {ECO:0000313|EMBL:KAB8122770.1} OS=Candidatus Phytoplasma sacchari ORFNames=F2B49_00550 {ECO:0000313|EMBL:KAB8122770.1} PE=4	None	PF09903.12//DUF2130`Uncharacterized protein conserved in bacteria (DUF2130)	WP_153368804.1//DUF2130 domain-containing protein	None
SCWL1_00427	495	-	hypothetical protein	None	None	WP_153368806.1//hypothetical protein	tr|A0A5N5XSP7|A0A5N5XSP7_9MOLU//Uncharacterized protein {ECO:0000313|EMBL:KAB8122771.1} OS=Candidatus Phytoplasma sacchari ORFNames=F2B49_00555 {ECO:0000313|EMBL:KAB8122771.1} PE=4	GO:0016021//integral component of membrane`cellular_component	None	WP_153368806.1//hypothetical protein	None
SCWL1_00428	744	-	hypothetical protein	None	None	WP_153368811.1//hypothetical protein	tr|A0A5N5XTL1|A0A5N5XTL1_9MOLU//Uncharacterized protein {ECO:0000313|EMBL:KAB8122772.1} OS=Candidatus Phytoplasma sacchari ORFNames=F2B49_00560 {ECO:0000313|EMBL:KAB8122772.1} PE=4	GO:0016021//integral component of membrane`cellular_component	None	WP_153368811.1//hypothetical protein	None
SCWL1_00429	189	rpmB	50S ribosomal protein L28	K02902//RP-L28, MRPL28, rpmB`large subunit ribosomal protein L28	COG0227//Ribosomal protein L28`Translation, ribosomal structure and biogenesis`J	WP_153368813.1//50S ribosomal protein L28	tr|A0A5N5XTB9|A0A5N5XTB9_9MOLU//50S ribosomal protein L28 {ECO:0000256|HAMAP-Rule:MF_00373} OS=Candidatus Phytoplasma sacchari ORFNames=F2B49_00565 {ECO:0000313|EMBL:KAB8122773.1} PE=3	GO:0005737//cytoplasm`cellular_component;GO:0003735//structural constituent of ribosome`molecular_function;GO:0005840//ribosome`cellular_component;GO:0006412//translation`biological_process	PF00830.22//Ribosomal_L28`Ribosomal L28 family	WP_153368813.1//50S ribosomal protein L28	TIGR00009.1//L28`JCVI: 50S ribosomal protein L28
SCWL1_00430	1668	-	DAK2 domain-containing protein	None	COG1461//Predicted kinase related to dihydroxyacetone kinase`General function prediction only`R	WP_153368815.1//DAK2 domain-containing protein	tr|A0A5N5XSP8|A0A5N5XSP8_9MOLU//DAK2 domain-containing protein {ECO:0000313|EMBL:KAB8122774.1} OS=Candidatus Phytoplasma sacchari ORFNames=F2B49_00570 {ECO:0000313|EMBL:KAB8122774.1} PE=4	GO:0004371//glycerone kinase activity`molecular_function;GO:0006071//glycerol metabolic process`biological_process	PF02734.20//Dak2`DAK2 domain;PF13684.9//Dak1_2`Dihydroxyacetone kinase family	WP_153368815.1//DAK2 domain-containing protein	TIGR03599.1//YloV`JCVI: DAK2 domain fusion protein YloV (Provisional);TIGR02365.1//dha_L_ycgS`JCVI: dihydroxyacetone kinase subunit L
SCWL1_00431	1173	potD	Spermidine/putrescine transport system substrate-binding protein PotD	K11069//potD`spermidine/putrescine transport system substrate-binding protein	COG0687//Spermidine/putrescine-binding periplasmic protein`Amino acid transport and metabolism`E	WP_153368816.1//extracellular solute-binding protein	tr|A0A5N5XXH5|A0A5N5XXH5_9MOLU//Extracellular solute-binding protein {ECO:0000313|EMBL:KAB8122775.1} OS=Candidatus Phytoplasma sacchari ORFNames=F2B49_00580 {ECO:0000313|EMBL:KAB8122775.1} PE=3	GO:0019808//polyamine binding`molecular_function;GO:0016021//integral component of membrane`cellular_component;GO:0042597//periplasmic space`cellular_component;GO:0015846//polyamine transport`biological_process	PF13416.9//SBP_bac_8`Bacterial extracellular solute-binding protein;PF01547.28//SBP_bac_1`Bacterial extracellular solute-binding protein;PF13343.9//SBP_bac_6`Bacterial extracellular solute-binding protein	WP_153368816.1//extracellular solute-binding protein	None
SCWL1_00432	798	potC	Spermidine/putrescine transport system permease protein PotC	K11070//potC`spermidine/putrescine transport system permease protein	COG1177//ABC-type spermidine/putrescine transport system, permease component II`Amino acid transport and metabolism`E	WP_153368817.1//ABC transporter permease	tr|A0A5N5XSV9|A0A5N5XSV9_9MOLU//ABC transporter permease {ECO:0000313|EMBL:KAB8122776.1} OS=Candidatus Phytoplasma sacchari ORFNames=F2B49_00585 {ECO:0000313|EMBL:KAB8122776.1} PE=3	GO:0016021//integral component of membrane`cellular_component;GO:0055085//transmembrane transport`biological_process;GO:0005886//plasma membrane`cellular_component	PF00528.25//BPD_transp_1`Binding-protein-dependent transport system inner membrane component	WP_153368817.1//ABC transporter permease	TIGR00969.1//3a0106s02`JCVI: sulfate ABC transporter permease subunit;TIGR03262.1//PhnU2`JCVI: putative 2-aminoethylphosphonate ABC transporter permease subunit;TIGR00974.1//3a0107s02c`JCVI: phosphate ABC transporter permease PstA;TIGR03255.1//PhnV`JCVI: 2-aminoethylphosphonate ABC transport system, membrane component PhnV;TIGR02139.1//permease_CysT`JCVI: sulfate ABC transporter permease subunit …
SCWL1_00433	849	potB	Spermidine/putrescine transport system permease protein PotB	K11071//potB`spermidine/putrescine transport system permease protein	COG1176//ABC-type spermidine/putrescine transport system, permease component I`Amino acid transport and metabolism`E	WP_153368818.1//ABC transporter permease	tr|A0A5N5XWH5|A0A5N5XWH5_9MOLU//ABC transporter permease {ECO:0000313|EMBL:KAB8122777.1} OS=Candidatus Phytoplasma sacchari ORFNames=F2B49_00590 {ECO:0000313|EMBL:KAB8122777.1} PE=3	GO:0016021//integral component of membrane`cellular_component;GO:0055085//transmembrane transport`biological_process;GO:0005886//plasma membrane`cellular_component	PF00528.25//BPD_transp_1`Binding-protein-dependent transport system inner membrane component	WP_153368818.1//ABC transporter permease	TIGR00969.1//3a0106s02`JCVI: sulfate ABC transporter permease subunit;TIGR03226.1//PhnU`JCVI: 2-aminoethylphosphonate ABC transporter permease subunit;TIGR03262.1//PhnU2`JCVI: putative 2-aminoethylphosphonate ABC transporter permease subunit;TIGR02139.1//permease_CysT`JCVI: sulfate ABC transporter permease subunit CysT;TIGR01581.1//Mo_ABC_porter`JCVI: ABC transporter permease;TIGR02141.1//modB_AB…
SCWL1_00434	1296	potA	Spermidine/putrescine transport system ATP-binding protein PotA	K11072//potA`spermidine/putrescine transport system ATP-binding protein [EC:7.6.2.11]	COG3839//ABC-type sugar transport system, ATPase component MalK`Carbohydrate transport and metabolism`G	WP_153368819.1//ABC transporter ATP-binding protein	tr|A0A5N5XSR5|A0A5N5XSR5_9MOLU//ABC transporter ATP-binding protein {ECO:0000313|EMBL:KAB8122778.1} OS=Candidatus Phytoplasma sacchari ORFNames=F2B49_00595 {ECO:0000313|EMBL:KAB8122778.1} PE=4	GO:0005524//ATP binding`molecular_function	PF00005.30//ABC_tran`ABC transporter;PF13304.9//AAA_21`AAA domain, putative AbiEii toxin, Type IV TA system	WP_153368819.1//ABC transporter ATP-binding protein	TIGR02673.1//FtsE`JCVI: cell division ATP-binding protein FtsE;TIGR03522.1//GldA_ABC_ATP`JCVI: gliding motility-associated ABC transporter ATP-binding subunit GldA;TIGR00968.1//3a0106s01`JCVI: sulfate ABC transporter ATP-binding protein;TIGR02315.1//ABC_phnC`JCVI: phosphonate ABC transporter ATP-binding protein;TIGR03005.1//ectoine_ehuA`JCVI: ectoine/hydroxyectoine ABC transporter ATP-binding pro…
SCWL1_00435	1821	lepA	Elongation factor 4	K03596//lepA`GTP-binding protein LepA	COG0481//Translation elongation factor EF-4, membrane-bound GTPase`Translation, ribosomal structure and biogenesis`J	WP_153368821.1//translation elongation factor 4	tr|A0A5N5XVP1|A0A5N5XVP1_9MOLU//Elongation factor 4 {ECO:0000256|HAMAP-Rule:MF_00071} Short=EF-4 {ECO:0000256|HAMAP-Rule:MF_00071} EC=3.6.5.n1 {ECO:0000256|HAMAP-Rule:MF_00071} Ribosomal back-translocase LepA {ECO:0000256|HAMAP-Rule:MF_00071} OS=Candidatus Phytoplasma sacchari ORFNames=F2B49_00600 {ECO:0000313|EMBL:KAB8122779.1} PE=3	GO:0043022//ribosome binding`molecular_function;GO:0003924//GTPase activity`molecular_function;GO:0005886//plasma membrane`cellular_component;GO:0003746//translation elongation factor activity`molecular_function;GO:0045727//positive regulation of translation`biological_process;GO:0005525//GTP binding`molecular_function	PF00009.30//GTP_EFTU`Elongation factor Tu GTP binding domain;PF03144.28//GTP_EFTU_D2`Elongation factor Tu domain 2;PF00679.27//EFG_C`Elongation factor G C-terminus;PF06421.15//LepA_C`GTP-binding protein LepA C-terminus	WP_153368821.1//translation elongation factor 4	TIGR00485.1//EF-Tu`JCVI: elongation factor Tu;TIGR03594.1//GTPase_EngA`JCVI: ribosome biogenesis GTPase Der;TIGR00487.1//IF-2`JCVI: translation initiation factor IF-2;TIGR00483.1//EF-1_alpha`JCVI: translation elongation factor EF-1 subunit alpha;TIGR01393.1//lepA`JCVI: translation elongation factor 4;TIGR00231.1//small_GTP`JCVI: GTP-binding protein;TIGR01394.1//TypA_BipA`JCVI: translational GTPas…
SCWL1_00436	945	rsgA	Small ribosomal subunit biogenesis GTPase RsgA	K06949//rsgA, engC`ribosome biogenesis GTPase / thiamine phosphate phosphatase [EC:3.6.1.- 3.1.3.100]	COG1162//Ribosome biogenesis GTPase RsgA`Translation, ribosomal structure and biogenesis`J	WP_153368823.1//ribosome small subunit-dependent GTPase A	tr|A0A5N5XTW2|A0A5N5XTW2_9MOLU//Small ribosomal subunit biogenesis GTPase RsgA {ECO:0000256|HAMAP-Rule:MF_01820} EC=3.6.1.- {ECO:0000256|HAMAP-Rule:MF_01820} OS=Candidatus Phytoplasma sacchari ORFNames=F2B49_00605 {ECO:0000313|EMBL:KAB8122780.1} PE=3	GO:0005737//cytoplasm`cellular_component;GO:0042274//ribosomal small subunit biogenesis`biological_process;GO:0003924//GTPase activity`molecular_function;GO:0019843//rRNA binding`molecular_function;GO:0046872//metal ion binding`molecular_function;GO:0005525//GTP binding`molecular_function	PF03193.19//RsgA_GTPase`RsgA GTPase;PF01926.26//MMR_HSR1`50S ribosome-binding GTPase	WP_153368823.1//ribosome small subunit-dependent GTPase A	TIGR00157.1//TIGR00157`JCVI: ribosome small subunit-dependent GTPase A;TIGR03597.1//GTPase_YqeH`JCVI: ribosome biogenesis GTPase YqeH
SCWL1_00437	2421	pheT	Phenylalanine--tRNA ligase beta subunit	K01890//FARSB, pheT`phenylalanyl-tRNA synthetase beta chain [EC:6.1.1.20]	COG0072//Phenylalanyl-tRNA synthetase beta subunit`Translation, ribosomal structure and biogenesis`J	WP_153368825.1//phenylalanine--tRNA ligase subunit beta	tr|A0A5N5XSQ7|A0A5N5XSQ7_9MOLU//Phenylalanine--tRNA ligase beta subunit {ECO:0000256|HAMAP-Rule:MF_00283} EC=6.1.1.20 {ECO:0000256|HAMAP-Rule:MF_00283} Phenylalanyl-tRNA synthetase beta subunit {ECO:0000256|HAMAP-Rule:MF_00283} Short=PheRS {ECO:0000256|HAMAP-Rule:MF_00283} OS=Candidatus Phytoplasma sacchari ORFNames=F2B49_00610 {ECO:0000313|EMBL:KAB8122781.1} PE=3	GO:0005737//cytoplasm`cellular_component;GO:0004826//phenylalanine-tRNA ligase activity`molecular_function;GO:0000049//tRNA binding`molecular_function;GO:0006432//phenylalanyl-tRNA aminoacylation`biological_process;GO:0000287//magnesium ion binding`molecular_function;GO:0005524//ATP binding`molecular_function	PF01588.23//tRNA_bind`Putative tRNA binding domain;PF03483.20//B3_4`B3/4 domain;PF03484.18//B5`tRNA synthetase B5 domain;PF17759.4//tRNA_synthFbeta`Phenylalanyl tRNA synthetase beta chain CLM domain;PF03147.17//FDX-ACB`Ferredoxin-fold anticodon binding domain	WP_153368825.1//phenylalanine--tRNA ligase subunit beta	TIGR00472.1//pheT_bact`JCVI: phenylalanine--tRNA ligase subunit beta
SCWL1_00438	1047	pheS	Phenylalanine--tRNA ligase alpha subunit	K01889//FARSA, pheS`phenylalanyl-tRNA synthetase alpha chain [EC:6.1.1.20]	COG0016//Phenylalanyl-tRNA synthetase alpha subunit`Translation, ribosomal structure and biogenesis`J	WP_153368827.1//phenylalanine--tRNA ligase subunit alpha	tr|A0A5N5XTM1|A0A5N5XTM1_9MOLU//Phenylalanine--tRNA ligase alpha subunit {ECO:0000256|HAMAP-Rule:MF_00281} EC=6.1.1.20 {ECO:0000256|HAMAP-Rule:MF_00281} Phenylalanyl-tRNA synthetase alpha subunit {ECO:0000256|HAMAP-Rule:MF_00281} Short=PheRS {ECO:0000256|HAMAP-Rule:MF_00281} OS=Candidatus Phytoplasma sacchari ORFNames=F2B49_00615 {ECO:0000313|EMBL:KAB8122782.1} PE=3	GO:0005737//cytoplasm`cellular_component;GO:0004826//phenylalanine-tRNA ligase activity`molecular_function;GO:0000049//tRNA binding`molecular_function;GO:0006432//phenylalanyl-tRNA aminoacylation`biological_process;GO:0000287//magnesium ion binding`molecular_function;GO:0005524//ATP binding`molecular_function	PF02912.21//Phe_tRNA-synt_N`Aminoacyl tRNA synthetase class II, N-terminal domain;PF01409.23//tRNA-synt_2d`tRNA synthetases class II core domain (F)	WP_153368827.1//phenylalanine--tRNA ligase subunit alpha	TIGR00468.1//pheS`JCVI: phenylalanine--tRNA ligase subunit alpha
SCWL1_00439	711	plsY	Glycerol-3-phosphate acyltransferase	K08591//plsY`acyl phosphate:glycerol-3-phosphate acyltransferase [EC:2.3.1.275]	COG0344//Phospholipid biosynthesis protein PlsY, probable glycerol-3-phosphate acyltransferase`Lipid transport and metabolism`I	WP_153368829.1//glycerol-3-phosphate 1-O-acyltransferase PlsY	tr|A0A5N5XTC7|A0A5N5XTC7_9MOLU//Glycerol-3-phosphate acyltransferase {ECO:0000256|HAMAP-Rule:MF_01043} Acyl-PO4 G3P acyltransferase {ECO:0000256|HAMAP-Rule:MF_01043} Acyl-phosphate--glycerol-3-phosphate acyltransferase {ECO:0000256|HAMAP-Rule:MF_01043} G3P acyltransferase {ECO:0000256|HAMAP-Rule:MF_01043} Short=GPAT {ECO:0000256|HAMAP-Rule:MF_01043} EC=2.3.1.275 {ECO:0000256|HAMAP-Rule:MF_01043} …	GO:0008654//phospholipid biosynthetic process`biological_process;GO:0016021//integral component of membrane`cellular_component;GO:0043772//acyl-phosphate glycerol-3-phosphate acyltransferase activity`molecular_function;GO:0005886//plasma membrane`cellular_component	PF02660.18//G3P_acyltransf`Glycerol-3-phosphate acyltransferase	WP_153368829.1//glycerol-3-phosphate 1-O-acyltransferase PlsY	TIGR00023.1//TIGR00023`JCVI: glycerol-3-phosphate 1-O-acyltransferase PlsY
SCWL1_00440	699	-	hypothetical protein	None	COG1272//Predicted membrane channel-forming protein YqfA, hemolysin III family`Intracellular trafficking, secretion, and vesicular transport`U	WP_153368831.1//hemolysin III family protein	tr|A0A5N5XSQ6|A0A5N5XSQ6_9MOLU//Uncharacterized protein {ECO:0000313|EMBL:KAB8122784.1} OS=Candidatus Phytoplasma sacchari ORFNames=F2B49_00625 {ECO:0000313|EMBL:KAB8122784.1} PE=4	GO:0016021//integral component of membrane`cellular_component	PF03006.23//HlyIII`Haemolysin-III related	WP_153368831.1//hemolysin III family protein	TIGR01065.1//hlyIII`JCVI: hemolysin III family protein
SCWL1_00441	462	-	hypothetical protein	None	COG0537//Purine nucleoside phosphoramidase/Ap4A hydrolase, histidine triade (HIT) family`Nucleotide transport and metabolism`F;COG0537//Purine nucleoside phosphoramidase/Ap4A hydrolase, histidine triade (HIT) family`General function prediction only`R	WP_153368833.1//HIT domain-containing protein	tr|A0A5N5XXM2|A0A5N5XXM2_9MOLU//HIT domain-containing protein {ECO:0000313|EMBL:KAB8122785.1} OS=Candidatus Phytoplasma sacchari ORFNames=F2B49_00630 {ECO:0000313|EMBL:KAB8122785.1} PE=4	GO:0003824//catalytic activity`molecular_function	PF11969.11//DcpS_C`Scavenger mRNA decapping enzyme C-term binding;PF01230.26//HIT`HIT domain	WP_153368833.1//HIT domain-containing protein	None
SCWL1_00442	942	rnhC	Ribonuclease HIII	K03471//rnhC`ribonuclease HIII [EC:3.1.26.4]	COG1039//Ribonuclease HIII`Replication, recombination and repair`L	WP_153368835.1//ribonuclease HIII	tr|A0A5N5XSW9|A0A5N5XSW9_9MOLU//Ribonuclease {ECO:0000256|RuleBase:RU003515} EC=3.1.26.4 {ECO:0000256|RuleBase:RU003515} OS=Candidatus Phytoplasma sacchari ORFNames=F2B49_00635 {ECO:0000313|EMBL:KAB8122786.1} PE=3	GO:0005737//cytoplasm`cellular_component;GO:0046872//metal ion binding`molecular_function;GO:0003723//RNA binding`molecular_function;GO:0004523//RNA-DNA hybrid ribonuclease activity`molecular_function	PF01351.21//RNase_HII`Ribonuclease HII	WP_153368835.1//ribonuclease HIII	TIGR00716.1//rnhC`JCVI: ribonuclease HIII;TIGR00729.1//TIGR00729`JCVI: ribonuclease HII
SCWL1_00443	660	ung	Uracil-DNA glycosylase	K03648//UNG, UDG`uracil-DNA glycosylase [EC:3.2.2.27]	COG0692//Uracil-DNA glycosylase`Replication, recombination and repair`L	WP_153368837.1//uracil-DNA glycosylase	tr|A0A5N5XWI3|A0A5N5XWI3_9MOLU//Uracil-DNA glycosylase {ECO:0000256|ARBA:ARBA00012030, ECO:0000256|HAMAP-Rule:MF_00148} Short=UDG {ECO:0000256|HAMAP-Rule:MF_00148} EC=3.2.2.27 {ECO:0000256|ARBA:ARBA00012030, ECO:0000256|HAMAP-Rule:MF_00148} OS=Candidatus Phytoplasma sacchari ORFNames=F2B49_00640 {ECO:0000313|EMBL:KAB8122787.1} PE=3	GO:0005737//cytoplasm`cellular_component;GO:0004844//uracil DNA N-glycosylase activity`molecular_function;GO:0006284//base-excision repair`biological_process	PF03167.22//UDG`Uracil DNA glycosylase superfamily	WP_153368837.1//uracil-DNA glycosylase	TIGR00628.1//ung`JCVI: uracil-DNA glycosylase
SCWL1_00444	597	-	S26 family signal peptidase	None	COG0681//Signal peptidase I`Intracellular trafficking, secretion, and vesicular transport`U	WP_153368839.1//S26 family signal peptidase	tr|A0A5N5XSS5|A0A5N5XSS5_9MOLU//S26 family signal peptidase {ECO:0000313|EMBL:KAB8122788.1} OS=Candidatus Phytoplasma sacchari ORFNames=F2B49_00645 {ECO:0000313|EMBL:KAB8122788.1} PE=4	GO:0004252//serine-type endopeptidase activity`molecular_function;GO:0016021//integral component of membrane`cellular_component;GO:0006465//signal peptide processing`biological_process	None	WP_153368839.1//S26 family signal peptidase	TIGR02228.1//sigpep_I_arch`JCVI: signal peptidase I;TIGR02227.1//sigpep_I_bact`JCVI: signal peptidase I
SCWL1_00445	1689	-	ABC transporter substrate-binding protein	K02035//ABC.PE.S`peptide/nickel transport system substrate-binding protein	COG0747//ABC-type transport system, periplasmic component`Amino acid transport and metabolism`E	WP_153368841.1//ABC transporter substrate-binding protein	tr|A0A5N5XVQ2|A0A5N5XVQ2_9MOLU//SBP_bac_5 domain-containing protein {ECO:0000259|Pfam:PF00496} OS=Candidatus Phytoplasma sacchari ORFNames=F2B49_00650 {ECO:0000313|EMBL:KAB8122789.1} PE=4	GO:0016021//integral component of membrane`cellular_component	PF00496.25//SBP_bac_5`Bacterial extracellular solute-binding proteins, family 5 Middle	WP_153368841.1//ABC transporter substrate-binding protein	TIGR02294.1//nickel_nikA`JCVI: nickel ABC transporter substrate-binding protein
SCWL1_00446	441	sufU	Zinc-dependent sulfurtransferase SufU	None	COG0822//Fe-S cluster assembly scaffold protein IscU, NifU family`Posttranslational modification, protein turnover, chaperones`O	WP_153368843.1//iron-sulfur cluster assembly scaffold protein	tr|A0A5N5XTX2|A0A5N5XTX2_9MOLU//IscU protein {ECO:0000313|EMBL:KAB8122790.1} OS=Candidatus Phytoplasma sacchari ORFNames=F2B49_00655 {ECO:0000313|EMBL:KAB8122790.1} PE=4	GO:0005506//iron ion binding`molecular_function;GO:0051536//iron-sulfur cluster binding`molecular_function;GO:0016226//iron-sulfur cluster assembly`biological_process	PF01592.19//NifU_N`NifU-like N terminal domain	WP_153368843.1//iron-sulfur cluster assembly scaffold protein	TIGR01994.1//SUF_scaf_2`JCVI: SUF system NifU family Fe-S cluster assembly protein;TIGR03419.1//NifU_clost`JCVI: Fe-S cluster assembly scaffold protein NifU;TIGR01999.1//iscU`JCVI: Fe-S cluster assembly scaffold IscU
SCWL1_00447	1257	tyrS1	Tyrosine--tRNA ligase 1	K01866//YARS, tyrS`tyrosyl-tRNA synthetase [EC:6.1.1.1]	COG0162//Tyrosyl-tRNA synthetase`Translation, ribosomal structure and biogenesis`J	WP_153368845.1//tyrosine--tRNA ligase	tr|A0A5N5XSR8|A0A5N5XSR8_9MOLU//Tyrosine--tRNA ligase {ECO:0000256|HAMAP-Rule:MF_02006} EC=6.1.1.1 {ECO:0000256|HAMAP-Rule:MF_02006} Tyrosyl-tRNA synthetase {ECO:0000256|HAMAP-Rule:MF_02006} Short=TyrRS {ECO:0000256|HAMAP-Rule:MF_02006} OS=Candidatus Phytoplasma sacchari ORFNames=F2B49_00660 {ECO:0000313|EMBL:KAB8122791.1} PE=3	GO:0005737//cytoplasm`cellular_component;GO:0004831//tyrosine-tRNA ligase activity`molecular_function;GO:0003723//RNA binding`molecular_function;GO:0005524//ATP binding`molecular_function;GO:0006437//tyrosyl-tRNA aminoacylation`biological_process	PF00579.28//tRNA-synt_1b`tRNA synthetases class I (W and Y)	WP_153368845.1//tyrosine--tRNA ligase	TIGR00234.1//tyrS`JCVI: tyrosine--tRNA ligase
SCWL1_00448	360	rplS	50S ribosomal protein L19	K02884//RP-L19, MRPL19, rplS`large subunit ribosomal protein L19	COG0335//Ribosomal protein L19`Translation, ribosomal structure and biogenesis`J	WP_153368847.1//50S ribosomal protein L19	tr|A0A5N5XTM9|A0A5N5XTM9_9MOLU//50S ribosomal protein L19 {ECO:0000256|HAMAP-Rule:MF_00402, ECO:0000256|RuleBase:RU000559} OS=Candidatus Phytoplasma sacchari ORFNames=F2B49_00665 {ECO:0000313|EMBL:KAB8122792.1} PE=3	GO:0003735//structural constituent of ribosome`molecular_function;GO:0005840//ribosome`cellular_component;GO:0006412//translation`biological_process	PF01245.23//Ribosomal_L19`Ribosomal protein L19	WP_153368847.1//50S ribosomal protein L19	TIGR01024.1//rplS_bact`JCVI: 50S ribosomal protein L19
SCWL1_00449	738	trmD	tRNA (guanine-N(1)-)-methyltransferase	None	COG0336//tRNA G37 N-methylase TrmD`Translation, ribosomal structure and biogenesis`J	WP_153368849.1//tRNA (guanosine(37)-N1)-methyltransferase TrmD	tr|A0A5N5XTD9|A0A5N5XTD9_9MOLU//tRNA (guanine-N(1)-)-methyltransferase {ECO:0000256|HAMAP-Rule:MF_00605, ECO:0000256|RuleBase:RU003464} EC=2.1.1.228 {ECO:0000256|HAMAP-Rule:MF_00605, ECO:0000256|RuleBase:RU003464} M1G-methyltransferase {ECO:0000256|HAMAP-Rule:MF_00605} tRNA [GM37] methyltransferase {ECO:0000256|HAMAP-Rule:MF_00605} OS=Candidatus Phytoplasma sacchari ORFNames=F2B49_00670 {ECO:0000…	GO:0005737//cytoplasm`cellular_component;GO:0052906//tRNA (guanine(37)-N(1))-methyltransferase activity`molecular_function	PF01746.24//tRNA_m1G_MT`tRNA (Guanine-1)-methyltransferase	WP_153368849.1//tRNA (guanosine(37)-N1)-methyltransferase TrmD	TIGR00088.1//trmD`JCVI: tRNA (guanosine(37)-N1)-methyltransferase TrmD
SCWL1_00450	270	rpsP	30S ribosomal protein S16	K02959//RP-S16, MRPS16, rpsP`small subunit ribosomal protein S16	COG0228//Ribosomal protein S16`Translation, ribosomal structure and biogenesis`J	WP_153368851.1//30S ribosomal protein S16	tr|A0A5N5XSR3|A0A5N5XSR3_9MOLU//30S ribosomal protein S16 {ECO:0000256|HAMAP-Rule:MF_00385} OS=Candidatus Phytoplasma sacchari ORFNames=F2B49_00675 {ECO:0000313|EMBL:KAB8122794.1} PE=3	GO:0005737//cytoplasm`cellular_component;GO:0003735//structural constituent of ribosome`molecular_function;GO:0005840//ribosome`cellular_component;GO:0006412//translation`biological_process	PF00886.22//Ribosomal_S16`Ribosomal protein S16	WP_153368851.1//30S ribosomal protein S16	TIGR00002.1//S16`JCVI: 30S ribosomal protein S16
SCWL1_00451	528	-	hypothetical protein	None	None	WP_153368853.1//hypothetical protein	tr|A0A5N5XXN0|A0A5N5XXN0_9MOLU//Uncharacterized protein {ECO:0000313|EMBL:KAB8122795.1} OS=Candidatus Phytoplasma sacchari ORFNames=F2B49_00680 {ECO:0000313|EMBL:KAB8122795.1} PE=4	None	None	WP_153368853.1//hypothetical protein	None
SCWL1_00452	699	-	hypothetical protein	None	None	WP_153368855.1//hypothetical protein	tr|A0A5N5XSY0|A0A5N5XSY0_9MOLU//Uncharacterized protein {ECO:0000313|EMBL:KAB8122796.1} OS=Candidatus Phytoplasma sacchari ORFNames=F2B49_00685 {ECO:0000313|EMBL:KAB8122796.1} PE=4	GO:0016021//integral component of membrane`cellular_component	None	WP_153368855.1//hypothetical protein	None
SCWL1_00453	690	-	hypothetical protein	None	None	None	None	None	None	None	None
SCWL1_00454	690	-	hypothetical protein	None	None	None	None	None	None	None	None
SCWL1_00455	285	-	hypothetical protein	None	None	WP_153369372.1//hypothetical protein	tr|A0A5N5XS56|A0A5N5XS56_9MOLU//Uncharacterized protein {ECO:0000313|EMBL:KAB8121782.1} OS=Candidatus Phytoplasma sacchari ORFNames=F2B49_02135 {ECO:0000313|EMBL:KAB8121782.1} PE=4	GO:0016021//integral component of membrane`cellular_component	None	WP_153369372.1//hypothetical protein	None
SCWL1_00456	459	smpB	SsrA-binding protein	None	COG0691//tmRNA-binding protein`Posttranslational modification, protein turnover, chaperones`O	WP_153369370.1//SsrA-binding protein SmpB	tr|A0A5N5XTZ9|A0A5N5XTZ9_9MOLU//SsrA-binding protein {ECO:0000256|HAMAP-Rule:MF_00023} Small protein B {ECO:0000256|HAMAP-Rule:MF_00023} OS=Candidatus Phytoplasma sacchari ORFNames=F2B49_02130 {ECO:0000313|EMBL:KAB8121781.1} PE=3	GO:0005737//cytoplasm`cellular_component;GO:0003723//RNA binding`molecular_function;GO:0070929//trans-translation`biological_process	PF01668.21//SmpB`SmpB protein	WP_153369370.1//SsrA-binding protein SmpB	TIGR00086.1//smpB`JCVI: SsrA-binding protein
SCWL1_00457	543	ppa	Inorganic pyrophosphatase	K01507//ppa`inorganic pyrophosphatase [EC:3.6.1.1]	COG0221//Inorganic pyrophosphatase`Energy production and conversion`C	WP_153369368.1//inorganic diphosphatase	tr|A0A5N5XR37|A0A5N5XR37_9MOLU//Inorganic pyrophosphatase {ECO:0000256|HAMAP-Rule:MF_00209} EC=3.6.1.1 {ECO:0000256|HAMAP-Rule:MF_00209} Pyrophosphate phospho-hydrolase {ECO:0000256|HAMAP-Rule:MF_00209} Short=PPase {ECO:0000256|HAMAP-Rule:MF_00209} OS=Candidatus Phytoplasma sacchari ORFNames=F2B49_02125 {ECO:0000313|EMBL:KAB8121780.1} PE=3	GO:0005737//cytoplasm`cellular_component;GO:0006796//phosphate-containing compound metabolic process`biological_process;GO:0000287//magnesium ion binding`molecular_function;GO:0004427//inorganic diphosphatase activity`molecular_function	PF00719.22//Pyrophosphatase`Inorganic pyrophosphatase	WP_153369368.1//inorganic diphosphatase	None
SCWL1_00458	1137	-	hypothetical protein	None	None	WP_153369366.1//hypothetical protein	tr|A0A5N5XUQ2|A0A5N5XUQ2_9MOLU//Uncharacterized protein {ECO:0000313|EMBL:KAB8121779.1} OS=Candidatus Phytoplasma sacchari ORFNames=F2B49_02120 {ECO:0000313|EMBL:KAB8121779.1} PE=4	GO:0016021//integral component of membrane`cellular_component	None	WP_153369366.1//hypothetical protein	None
SCWL1_00459	201	-	hypothetical protein	None	None	None	None	None	None	None	None
