# Supplementary material for: Complete genome sequence of “Candidatus Phytoplasma sacchari” obtained using a filter-based DNA enrichment method and Nanopore sequencing
Source: Front Microbiol. 2023 Oct 2;14:1252709. doi: 10.3389/fmicb.2023.1252709 (PMC10577292; doi:10.3389/fmicb.2023.1252709)
Supplement: Supplementary file 3 [file Table_3.XLSX]

## Sheet: Sheet1
Locus Tag	Length	Gene	Product	Start	End
SCWL1_00312	1140	dnaG	DNA primase	366198	367337
SCWL1_00313	165	-	hypothetical protein	368045	368209
SCWL1_00314	225		hypothetical protein	368282	368506
SCWL1_00315	156	-	hypothetical protein	368744	368899
SCWL1_00316	315	-	hypothetical protein	370499	370813
SCWL1_00317	222	-	hypothetical protein	370977	371198
SCWL1_00318	522	-	hypothetical protein	373044	373565
SCWL1_00319	381	-	hypothetical protein	373780	374160
SCWL1_00320	618	-	hypothetical protein	374313	374930
SCWL1_00321	672	-	hypothetical protein	374942	375613
SCWL1_00322	450		hypothetical protein	375970	376419
SCWL1_00323	1356	tra5	IS3 family transposase	377365	378720
SCWL1_00324	228	-	hypothetical protein	378872	379099
SCWL1_00325	387	-	hypothetical protein	379102	379488
SCWL1_00326	732	-	hypothetical protein	379500	380231
SCWL1_00327	534	-	hypothetical protein	380438	380971
SCWL1_00328	306		hypothetical protein	381049	381354
SCWL1_00329	618	tmk	Thymidylate kinase	382711	383328
SCWL1_00330	150	-	hypothetical protein	383401	383550
SCWL1_00331	222	-	hypothetical protein	383781	384002
SCWL1_00332	243	-	hypothetical protein	385027	385269
SCWL1_00333	186	-	hypothetical protein	385838	386023
SCWL1_00334	378	-	hypothetical protein	386449	386826
SCWL1_00335	348	-	hypothetical protein	386830	387177
SCWL1_00336	582		hypothetical protein	387236	387817
SCWL1_00337	249	-	hypothetical protein	387792	388040
SCWL1_00338	348	-	hypothetical protein	388024	388371
SCWL1_00339	1368	dnaB	Replicative DNA helicase	388373	389740
